# Supplementary material for: Tris[(2E)-1,3-bis­(4-chloro­phen­yl)triaz-2-en-1-ido-κ2 N 1,N 3]cobalt(III)
Source: Acta Crystallogr Sect E Struct Rep Online. 2012 May 12;68(Pt 6):m758. doi: 10.1107/S1600536812020569 (PMC3379096; doi:10.1107/S1600536812020569)
Supplement: Supplementary file 1 [file e-68-0m758-sup1.cif]

##############################################################################
#                                                                            #
# This CIF contains the data in a paper accepted for publication in          #
# Acta Crystallographica Section E. It conforms to the requirements of       #
# Notes for Authors for Acta Crystallographica Section E, and has been       #
# peer reviewed under the auspices of the IUCr Commission on Journals.       #
#                                                                            #
# Full details of the Crystallographic Information File format               #
# are given in the paper "The Crystallographic Information File (CIF):       #
# a New Standard Archive File for Crystallography" by S. R. Hall, F. H.      #
# Allen and I. D. Brown [Acta Cryst. (1991), A47, 655-685].                  #
#                                                                            #
# The current version of the core CIF dictionary is obtainable from          #
# ftp://ftp.iucr.org/pub/cif_core.dic.                                       #
#                                                                            #
# Software is freely available for graphical display of the structure(s)     #
# in this CIF. For information consult the CIF software page                 #
# http://www.iucr.org/resources/cif/software.                                #
#                                                                            #
# This file may be used for bona fide research purposes within the           #
# scientific community so long as proper attribution is given to the journal # 
# article from which it was obtained.                                        #
#                                                                            #
##############################################################################
data_global
_audit_creation_method     SHELXL-97
_journal_date_recd_electronic     2012-05-07
_journal_date_accepted     2012-05-07
_journal_name_full     'Acta Crystallographica, Section E'
_journal_year     2012
_journal_volume     68
_journal_issue      6
_journal_page_first     m758
_journal_page_last     m758
_journal_paper_category     QM
_journal_paper_doi     10.1107/S1600536812020569
_journal_coeditor_code     BT5911
_publ_contact_author
;
     Dr. Seik Weng Ng
     Department of Chemistry
     University of Malaya
     50603 Kuala Lumpur
     Malaysia
;
_publ_contact_author_email     seikweng@um.edu.my
_publ_contact_author_fax     '03 7967 4193'
_publ_contact_author_phone     '03 7967 6778'
_publ_section_title
;\
Tris[(2<i>E</i>)-1,3-bis(4-chlorophenyl)triaz-2-en-1-ido-\k^2^<i>N</i>^1^,\
<i>N</i>^3^]cobalt(III)
;
loop_
    _publ_author_name
    _publ_author_address
    'Yu, Gang'
;
College of Chemistry & Chemical Engineering
South China University of Technology
Guangzhou 510640
People's Republic of China
;
    'Zhan, Shu-Zhong'
;
College of Chemistry & Chemical Engineering
South China University of Technology
Guangzhou 510640
People's Republic of China
;
    'Ng, Seik Weng'
;
     Department of Chemistry
     University of Malaya
     50603 Kuala Lumpur
     Malaysia
     and
     Chemistry Department
     King Abdulaziz University
     PO Box 80203 Jeddah
     Saudi Arabia
;
data_I
_audit_creation_method     SHELXL-97
_chemical_name_systematic
;
Tris[(2<i>E</i>)-1,3-bis(4-chlorophenyl)triaz-2-en-1-ido-
\k^2^<i>N</i>^1^,<i>N</i>^3^]cobalt(III)
;
_chemical_name_common     ?
_chemical_formula_moiety     'C36 H24 Cl6 Co N9'
_chemical_formula_sum     'C36 H24 Cl6 Co N9'
_chemical_formula_iupac     '[Co (C12 H8 Cl2 N3)3]'
_chemical_formula_weight     854.27
_chemical_melting_point     ?
_symmetry_cell_setting     trigonal
_symmetry_space_group_name_H-M     'R -3'
_symmetry_space_group_name_Hall     '-R 3'
loop_
    _symmetry_equiv_pos_as_xyz
    'x, y, z'
    '-y, x-y, z'
    '-x+y, -x, z'
    'x+2/3, y+1/3, z+1/3'
    '-y+2/3, x-y+1/3, z+1/3'
    '-x+y+2/3, -x+1/3, z+1/3'
    'x+1/3, y+2/3, z+2/3'
    '-y+1/3, x-y+2/3, z+2/3'
    '-x+y+1/3, -x+2/3, z+2/3'
    '-x, -y, -z'
    'y, -x+y, -z'
    'x-y, x, -z'
    '-x+2/3, -y+1/3, -z+1/3'
    'y+2/3, -x+y+1/3, -z+1/3'
    'x-y+2/3, x+1/3, -z+1/3'
    '-x+1/3, -y+2/3, -z+2/3'
    'y+1/3, -x+y+2/3, -z+2/3'
    'x-y+1/3, x+2/3, -z+2/3'
_cell_length_a     19.383(3)
_cell_length_b     19.383
_cell_length_c     17.546(2)
_cell_angle_alpha     90.00
_cell_angle_beta     90.00
_cell_angle_gamma     120.00
_cell_volume     5708.5(10)
_cell_formula_units_Z     6
_cell_measurement_reflns_used     1211
_cell_measurement_theta_min     2.62
_cell_measurement_theta_max     22.09
_cell_measurement_temperature     293(2)
_exptl_crystal_description     prism
_exptl_crystal_colour     red
_exptl_crystal_size_max     0.30
_exptl_crystal_size_mid     0.25
_exptl_crystal_size_min     0.20
_exptl_crystal_density_diffrn     1.491
_exptl_crystal_density_meas     ?
_exptl_crystal_density_method     'not measured'
_exptl_crystal_F_000     2592
_exptl_absorpt_coefficient_mu     0.913
_exptl_absorpt_correction_type     multi-scan
_exptl_absorpt_process_details     '(SADABS; Sheldrick, 1996)'
_exptl_absorpt_correction_T_min     0.7714
_exptl_absorpt_correction_T_max     0.8385
_diffrn_ambient_temperature     293(2)
_diffrn_radiation_type     MoK\a
_diffrn_radiation_wavelength     0.71073
_diffrn_radiation_source     'fine-focus sealed tube'
_diffrn_radiation_monochromator     graphite
_diffrn_measurement_device_type     'Bruker SMART APEX'
_diffrn_measurement_method     '\w scans'
_diffrn_detector_area_resol_mean     ?
_diffrn_reflns_number     8131
_diffrn_reflns_av_R_equivalents     0.0531
_diffrn_reflns_av_sigmaI/netI     0.0728
_diffrn_reflns_theta_min     1.68
_diffrn_reflns_theta_max     27.48
_diffrn_reflns_theta_full     27.48
_diffrn_measured_fraction_theta_max     0.993
_diffrn_measured_fraction_theta_full     0.993
_diffrn_reflns_limit_h_min     -24
_diffrn_reflns_limit_h_max     20
_diffrn_reflns_limit_k_min     -24
_diffrn_reflns_limit_k_max     22
_diffrn_reflns_limit_l_min     -22
_diffrn_reflns_limit_l_max     22
_diffrn_standards_number     0
_diffrn_standards_interval_count     0
_diffrn_standards_interval_time     0
_diffrn_standards_decay_%     0
_reflns_number_total     2891
_reflns_number_gt     1714
_reflns_threshold_expression     I>2\s(I)
_refine_ls_structure_factor_coef     Fsqd
_refine_ls_matrix_type     full
_refine_ls_R_factor_all     0.1085
_refine_ls_R_factor_gt     0.0531
_refine_ls_wR_factor_gt     0.1276
_refine_ls_wR_factor_ref     0.1590
_refine_ls_goodness_of_fit_ref     1.040
_refine_ls_restrained_S_all     1.040
_refine_ls_number_reflns     2891
_refine_ls_number_parameters     157
_refine_ls_number_restraints     0
_refine_ls_hydrogen_treatment     constr
_refine_ls_weighting_scheme     calc
_refine_ls_weighting_details
         'calc w=1/[\s^2^(Fo^2^)+(0.0758P)^2^+0.3669P] where P=(Fo^2^+2Fc^2^)/3'
_atom_sites_solution_hydrogens     difmap
_atom_sites_solution_primary     direct
_atom_sites_solution_secondary     difmap
_refine_ls_shift/su_max     0.001
_refine_ls_shift/su_mean     0.001
_refine_diff_density_max     0.349
_refine_diff_density_min     -0.339
_refine_ls_extinction_method     none
_refine_ls_extinction_coef     ?
loop_
    _atom_type_symbol
    _atom_type_description
    _atom_type_scat_dispersion_real
    _atom_type_scat_dispersion_imag
    _atom_type_scat_source
    'C' 'C' 0.0033 0.0016
                         'International Tables Vol C Tables 4.2.6.8 and 6.1.1.4'
    'H' 'H' 0.0000 0.0000
                         'International Tables Vol C Tables 4.2.6.8 and 6.1.1.4'
    'N' 'N' 0.0061 0.0033
                         'International Tables Vol C Tables 4.2.6.8 and 6.1.1.4'
    'Cl' 'Cl' 0.1484 0.1585
                         'International Tables Vol C Tables 4.2.6.8 and 6.1.1.4'
    'Co' 'Co' 0.3494 0.9721
                         'International Tables Vol C Tables 4.2.6.8 and 6.1.1.4'
_computing_data_collection     'APEX2 (Bruker, 2005)'
_computing_cell_refinement     'SAINT (Bruker, 2005)'
_computing_data_reduction     'SAINT (Bruker, 2005)'
_computing_structure_solution     'SHELXS97 (Sheldrick, 2008)'
_computing_structure_refinement     'SHELXL97 (Sheldrick, 2008)'
_computing_molecular_graphics     'X-SEED (Barbour, 2001)'
_computing_publication_material     'publCIF (Westrip, 2010)'
loop_
    _atom_site_type_symbol
    _atom_site_label
    _atom_site_fract_x
    _atom_site_fract_y
    _atom_site_fract_z
    _atom_site_U_iso_or_equiv
    _atom_site_adp_type
    _atom_site_calc_flag
    _atom_site_refinement_flags
    _atom_site_occupancy
    _atom_site_symmetry_multiplicity
    _atom_site_disorder_assembly
    _atom_site_disorder_group
    Co Co1 0.0000 0.0000 0.25642(4) 0.0361(3) Uani d S 1 3 . .
    Cl Cl1 -0.04587(9) 0.28231(8) 0.51099(7) 0.0835(5) Uani d . 1 1 . .
    Cl Cl2 0.34023(9) 0.12548(9) -0.01594(8) 0.0937(5) Uani d . 1 1 . .
    C C1 0.0269(2) 0.1483(2) 0.35169(17) 0.0349(8) Uani d . 1 1 . .
    C C2 -0.0262(2) 0.1092(2) 0.41122(18) 0.0402(8) Uani d . 1 1 . .
    H H2 -0.0473 0.0547 0.4178 0.048 Uiso calc R 1 1 . .
    C C3 -0.0476(2) 0.1507(2) 0.46038(19) 0.0441(9) Uani d . 1 1 . .
    H H3 -0.0830 0.1245 0.5001 0.053 Uiso calc R 1 1 . .
    C C4 -0.0162(2) 0.2313(2) 0.4501(2) 0.0477(10) Uani d . 1 1 . .
    C C5 0.0370(3) 0.2714(2) 0.3925(2) 0.0581(11) Uani d . 1 1 . .
    H H5 0.0586 0.3261 0.3871 0.070 Uiso calc R 1 1 . .
    C C6 0.0582(2) 0.2301(2) 0.3430(2) 0.0486(10) Uani d . 1 1 . .
    H H6 0.0935 0.2569 0.3034 0.058 Uiso calc R 1 1 . .
    C C7 0.1553(2) 0.0949(2) 0.15565(17) 0.0368(8) Uani d . 1 1 . .
    C C8 0.1422(3) 0.0343(3) 0.1071(2) 0.0630(12) Uani d . 1 1 . .
    H H8 0.0949 -0.0142 0.1102 0.076 Uiso calc R 1 1 . .
    C C9 0.1988(3) 0.0447(3) 0.0536(3) 0.0725(14) Uani d . 1 1 . .
    H H9 0.1893 0.0033 0.0205 0.087 Uiso calc R 1 1 . .
    C C10 0.2671(3) 0.1136(3) 0.0490(2) 0.0547(11) Uani d . 1 1 . .
    C C11 0.2815(2) 0.1764(3) 0.0959(2) 0.0561(11) Uani d . 1 1 . .
    H H11 0.3288 0.2247 0.0914 0.067 Uiso calc R 1 1 . .
    C C12 0.2254(2) 0.1673(2) 0.1496(2) 0.0485(10) Uani d . 1 1 . .
    H H12 0.2347 0.2094 0.1815 0.058 Uiso calc R 1 1 . .
    N N1 0.04549(18) 0.10269(17) 0.30269(15) 0.0398(7) Uani d . 1 1 . .
    N N2 0.10592(17) 0.13926(18) 0.25527(15) 0.0407(7) Uani d . 1 1 . .
    N N3 0.09691(17) 0.08162(18) 0.21030(15) 0.0387(7) Uani d . 1 1 . .
loop_
    _atom_site_aniso_label
    _atom_site_aniso_U_11
    _atom_site_aniso_U_22
    _atom_site_aniso_U_33
    _atom_site_aniso_U_12
    _atom_site_aniso_U_13
    _atom_site_aniso_U_23
    Co1 0.0336(3) 0.0336(3) 0.0410(4) 0.01679(17) 0.000 0.000
    Cl1 0.0956(10) 0.0685(9) 0.0929(9) 0.0459(8) 0.0247(7) -0.0207(7)
    Cl2 0.0941(10) 0.0919(11) 0.0959(9) 0.0471(9) 0.0578(8) 0.0140(8)
    C1 0.037(2) 0.036(2) 0.0365(16) 0.0218(17) 0.0013(15) 0.0045(14)
    C2 0.040(2) 0.034(2) 0.0469(19) 0.0193(17) 0.0047(16) 0.0030(15)
    C3 0.042(2) 0.048(2) 0.0412(18) 0.021(2) 0.0072(16) -0.0016(17)
    C4 0.051(2) 0.045(2) 0.054(2) 0.029(2) 0.0028(19) -0.0101(18)
    C5 0.075(3) 0.034(2) 0.067(2) 0.028(2) 0.013(2) 0.0024(19)
    C6 0.059(3) 0.036(2) 0.052(2) 0.024(2) 0.0180(19) 0.0100(17)
    C7 0.036(2) 0.037(2) 0.0390(17) 0.0193(17) 0.0046(15) 0.0031(15)
    C8 0.060(3) 0.041(2) 0.070(3) 0.012(2) 0.025(2) -0.004(2)
    C9 0.078(3) 0.053(3) 0.074(3) 0.023(3) 0.027(3) -0.013(2)
    C10 0.057(3) 0.059(3) 0.054(2) 0.033(2) 0.023(2) 0.012(2)
    C11 0.040(2) 0.052(3) 0.064(2) 0.014(2) 0.0089(19) 0.000(2)
    C12 0.047(2) 0.041(2) 0.050(2) 0.016(2) 0.0085(18) -0.0059(17)
    N1 0.0381(17) 0.0350(17) 0.0450(15) 0.0174(14) 0.0081(13) 0.0005(13)
    N2 0.0401(18) 0.0385(18) 0.0438(15) 0.0199(15) 0.0076(13) 0.0020(13)
    N3 0.0325(16) 0.0369(18) 0.0445(14) 0.0156(14) 0.0031(13) -0.0061(13)
loop_
    _geom_bond_atom_site_label_1
    _geom_bond_atom_site_label_2
    _geom_bond_site_symmetry_2
    _geom_bond_distance
    _geom_bond_publ_flag
    Co1 N1 . 1.909(3) ?
    Co1 N1 3 1.909(3) ?
    Co1 N1 2 1.909(3) ?
    Co1 N3 3 1.927(3) ?
    Co1 N3 . 1.927(3) ?
    Co1 N3 2 1.927(3) ?
    Co1 N2 2 2.441(3) ?
    Co1 N2 3 2.441(3) ?
    Cl1 C4 . 1.737(4) ?
    Cl2 C10 . 1.741(4) ?
    C1 C2 . 1.394(4) ?
    C1 C6 . 1.395(5) ?
    C1 N1 . 1.403(4) ?
    C2 C3 . 1.378(5) ?
    C2 H2 . 0.9300 ?
    C3 C4 . 1.376(5) ?
    C3 H3 . 0.9300 ?
    C4 C5 . 1.373(5) ?
    C5 C6 . 1.376(5) ?
    C5 H5 . 0.9300 ?
    C6 H6 . 0.9300 ?
    C7 C8 . 1.368(5) ?
    C7 C12 . 1.386(5) ?
    C7 N3 . 1.406(4) ?
    C8 C9 . 1.381(6) ?
    C8 H8 . 0.9300 ?
    C9 C10 . 1.332(6) ?
    C9 H9 . 0.9300 ?
    C10 C11 . 1.377(6) ?
    C11 C12 . 1.382(5) ?
    C11 H11 . 0.9300 ?
    C12 H12 . 0.9300 ?
    N1 N2 . 1.318(4) ?
    N2 N3 . 1.306(4) ?
loop_
    _geom_angle_atom_site_label_1
    _geom_angle_atom_site_label_2
    _geom_angle_atom_site_label_3
    _geom_angle_site_symmetry_1
    _geom_angle_site_symmetry_3
    _geom_angle
    _geom_angle_publ_flag
    N1 Co1 N1 . 3 103.22(10) ?
    N1 Co1 N1 . 2 103.22(10) ?
    N1 Co1 N1 3 2 103.22(10) ?
    N1 Co1 N3 . 3 163.88(12) ?
    N1 Co1 N3 3 3 64.54(12) ?
    N1 Co1 N3 2 3 90.28(12) ?
    N1 Co1 N3 . . 64.54(12) ?
    N1 Co1 N3 3 . 90.28(12) ?
    N1 Co1 N3 2 . 163.88(12) ?
    N3 Co1 N3 3 . 103.63(10) ?
    N1 Co1 N3 . 2 90.28(12) ?
    N1 Co1 N3 3 2 163.88(12) ?
    N1 Co1 N3 2 2 64.54(12) ?
    N3 Co1 N3 3 2 103.63(10) ?
    N3 Co1 N3 . 2 103.63(10) ?
    N1 Co1 N2 . 2 98.78(11) ?
    N1 Co1 N2 3 2 134.58(11) ?
    N1 Co1 N2 2 2 32.42(10) ?
    N3 Co1 N2 3 2 97.33(11) ?
    N3 Co1 N2 . 2 135.13(11) ?
    N3 Co1 N2 2 2 32.14(10) ?
    N1 Co1 N2 . 3 134.58(11) ?
    N1 Co1 N2 3 3 32.42(10) ?
    N1 Co1 N2 2 3 98.78(11) ?
    N3 Co1 N2 3 3 32.14(10) ?
    N3 Co1 N2 . 3 97.33(11) ?
    N3 Co1 N2 2 3 135.13(11) ?
    N2 Co1 N2 2 3 119.993(4) ?
    C2 C1 C6 . . 118.9(3) ?
    C2 C1 N1 . . 118.0(3) ?
    C6 C1 N1 . . 123.1(3) ?
    C3 C2 C1 . . 120.5(3) ?
    C3 C2 H2 . . 119.7 ?
    C1 C2 H2 . . 119.7 ?
    C4 C3 C2 . . 119.3(3) ?
    C4 C3 H3 . . 120.3 ?
    C2 C3 H3 . . 120.3 ?
    C5 C4 C3 . . 121.3(3) ?
    C5 C4 Cl1 . . 120.0(3) ?
    C3 C4 Cl1 . . 118.7(3) ?
    C4 C5 C6 . . 119.6(4) ?
    C4 C5 H5 . . 120.2 ?
    C6 C5 H5 . . 120.2 ?
    C5 C6 C1 . . 120.3(3) ?
    C5 C6 H6 . . 119.8 ?
    C1 C6 H6 . . 119.8 ?
    C8 C7 C12 . . 119.3(3) ?
    C8 C7 N3 . . 118.7(3) ?
    C12 C7 N3 . . 122.0(3) ?
    C7 C8 C9 . . 120.3(4) ?
    C7 C8 H8 . . 119.8 ?
    C9 C8 H8 . . 119.8 ?
    C10 C9 C8 . . 120.4(4) ?
    C10 C9 H9 . . 119.8 ?
    C8 C9 H9 . . 119.8 ?
    C9 C10 C11 . . 120.7(4) ?
    C9 C10 Cl2 . . 120.5(4) ?
    C11 C10 Cl2 . . 118.8(3) ?
    C10 C11 C12 . . 119.7(4) ?
    C10 C11 H11 . . 120.1 ?
    C12 C11 H11 . . 120.1 ?
    C11 C12 C7 . . 119.5(4) ?
    C11 C12 H12 . . 120.3 ?
    C7 C12 H12 . . 120.3 ?
    N2 N1 C1 . . 119.2(3) ?
    N2 N1 Co1 . . 96.6(2) ?
    C1 N1 Co1 . . 141.9(2) ?
    N3 N2 N1 . . 102.6(3) ?
    N2 N3 C7 . . 120.3(3) ?
    N2 N3 Co1 . . 96.14(19) ?
    C7 N3 Co1 . . 143.3(3) ?
loop_
    _geom_torsion_atom_site_label_1
    _geom_torsion_atom_site_label_2
    _geom_torsion_atom_site_label_3
    _geom_torsion_atom_site_label_4
    _geom_torsion_site_symmetry_1
    _geom_torsion_site_symmetry_2
    _geom_torsion_site_symmetry_3
    _geom_torsion_site_symmetry_4
    _geom_torsion
    _geom_torsion_publ_flag
    C6 C1 C2 C3 . . . . 0.3(5) ?
    N1 C1 C2 C3 . . . . -179.0(3) ?
    C1 C2 C3 C4 . . . . 0.1(5) ?
    C2 C3 C4 C5 . . . . -1.0(6) ?
    C2 C3 C4 Cl1 . . . . 178.3(3) ?
    C3 C4 C5 C6 . . . . 1.4(6) ?
    Cl1 C4 C5 C6 . . . . -177.8(3) ?
    C4 C5 C6 C1 . . . . -1.0(6) ?
    C2 C1 C6 C5 . . . . 0.2(6) ?
    N1 C1 C6 C5 . . . . 179.4(4) ?
    C12 C7 C8 C9 . . . . 1.1(6) ?
    N3 C7 C8 C9 . . . . -178.9(4) ?
    C7 C8 C9 C10 . . . . 0.5(8) ?
    C8 C9 C10 C11 . . . . -1.9(8) ?
    C8 C9 C10 Cl2 . . . . 177.4(4) ?
    C9 C10 C11 C12 . . . . 1.6(7) ?
    Cl2 C10 C11 C12 . . . . -177.7(3) ?
    C10 C11 C12 C7 . . . . 0.1(6) ?
    C8 C7 C12 C11 . . . . -1.4(6) ?
    N3 C7 C12 C11 . . . . 178.6(3) ?
    C2 C1 N1 N2 . . . . -167.4(3) ?
    C6 C1 N1 N2 . . . . 13.3(5) ?
    C2 C1 N1 Co1 . . . . 34.7(5) ?
    C6 C1 N1 Co1 . . . . -144.5(3) ?
    N1 Co1 N1 N2 3 . . . 85.6(3) ?
    N1 Co1 N1 N2 2 . . . -167.2(2) ?
    N3 Co1 N1 N2 3 . . . 46.6(5) ?
    N3 Co1 N1 N2 . . . . 1.67(19) ?
    N3 Co1 N1 N2 2 . . . -103.3(2) ?
    N2 Co1 N1 N2 2 . . . -134.4(2) ?
    N2 Co1 N1 N2 3 . . . 75.96(18) ?
    N1 Co1 N1 C1 3 . . . -113.8(3) ?
    N1 Co1 N1 C1 2 . . . -6.5(4) ?
    N3 Co1 N1 C1 3 . . . -152.7(4) ?
    N3 Co1 N1 C1 . . . . 162.3(4) ?
    N3 Co1 N1 C1 2 . . . 57.4(4) ?
    N2 Co1 N1 C1 2 . . . 26.2(4) ?
    N2 Co1 N1 C1 3 . . . -123.4(3) ?
    C1 N1 N2 N3 . . . . -168.8(3) ?
    Co1 N1 N2 N3 . . . . -2.3(3) ?
    N1 N2 N3 C7 . . . . -173.3(3) ?
    N1 N2 N3 Co1 . . . . 2.3(3) ?
    C8 C7 N3 N2 . . . . -176.9(3) ?
    C12 C7 N3 N2 . . . . 3.0(5) ?
    C8 C7 N3 Co1 . . . . 10.5(6) ?
    C12 C7 N3 Co1 . . . . -169.6(3) ?
    N1 Co1 N3 N2 . . . . -1.69(19) ?
    N1 Co1 N3 N2 3 . . . -106.2(2) ?
    N1 Co1 N3 N2 2 . . . 41.0(5) ?
    N3 Co1 N3 N2 3 . . . -170.04(19) ?
    N3 Co1 N3 N2 2 . . . 82.0(3) ?
    N2 Co1 N3 N2 2 . . . 74.52(18) ?
    N2 Co1 N3 N2 3 . . . -138.0(2) ?
    N1 Co1 N3 C7 . . . . 171.9(4) ?
    N1 Co1 N3 C7 3 . . . 67.4(4) ?
    N1 Co1 N3 C7 2 . . . -145.5(4) ?
    N3 Co1 N3 C7 3 . . . 3.5(4) ?
    N3 Co1 N3 C7 2 . . . -104.4(3) ?
    N2 Co1 N3 C7 2 . . . -111.9(4) ?
    N2 Co1 N3 C7 3 . . . 35.6(4) ?
