# Supplementary material for: Tris[(2E)-1,3-bis­(4-chloro­phen­yl)triaz-2-en-1-ido-κ2 N 1,N 3]cobalt(III)
Source: Acta Crystallogr Sect E Struct Rep Online. 2012 May 12;68(Pt 6):m758. doi: 10.1107/S1600536812020569 (PMC3379096; doi:10.1107/S1600536812020569)
Supplement: Supplementary file 2 [file e-68-0m758-Isup2.hkl]

# 
# h,k,l, Fc-squared, Fo-squared, sigma(Fo-squared) and status flag 
# 
data_I
_shelx_title '  R-3' 
_shelx_refln_list_code          4 
_shelx_F_calc_maximum      690.49 
_exptl_crystal_F_000      2592.00 
_reflns_d_resolution_high  0.7701 
 
loop_ 
 _symmetry_equiv_pos_as_xyz 
 'x, y, z' 
 '-y, x-y, z' 
 '-x+y, -x, z' 
 'x+2/3, y+1/3, z+1/3' 
 '-y+2/3, x-y+1/3, z+1/3' 
 '-x+y+2/3, -x+1/3, z+1/3' 
 'x+1/3, y+2/3, z+2/3' 
 '-y+1/3, x-y+2/3, z+2/3' 
 '-x+y+1/3, -x+2/3, z+2/3' 
 '-x, -y, -z' 
 'y, -x+y, -z' 
 'x-y, x, -z' 
 '-x+2/3, -y+1/3, -z+1/3' 
 'y+2/3, -x+y+1/3, -z+1/3' 
 'x-y+2/3, x+1/3, -z+1/3' 
 '-x+1/3, -y+2/3, -z+2/3' 
 'y+1/3, -x+y+2/3, -z+2/3' 
 'x-y+1/3, x+2/3, -z+2/3' 
 
_cell_length_a    19.3826 
_cell_length_b    19.3826 
_cell_length_c    17.5457 
_cell_angle_alpha  90.000 
_cell_angle_beta   90.000 
_cell_angle_gamma 120.000 
 
_shelx_F_squared_multiplier     1.000 
 
loop_ 
 _refln_index_h 
 _refln_index_k 
 _refln_index_l 
 _refln_F_squared_calc 
 _refln_F_squared_meas 
 _refln_F_squared_sigma 
 _refln_observed_status 
  -1   2   0    42600.46    47281.68    665.80 o 
   0   3   0    17876.33    18283.22    305.60 o 
  -2   4   0     5842.91     6790.76    144.89 o 
  -4   5   0      211.11      240.49    126.51 o 
  -1   5   0    11870.41    12903.70    258.91 o 
  -3   6   0     1576.38     2168.47    241.02 o 
   0   6   0    15820.08    17550.70    319.71 o 
  -5   7   0     1315.58     1442.22     71.75 o 
  -2   7   0    56376.36    57850.04    871.90 o 
  -7   8   0     1904.43     2280.73    128.38 o 
  -4   8   0     1984.41     2303.91    356.50 o 
  -1   8   0    27352.86    29452.40    495.76 o 
  -6   9   0    15527.11    14726.00    219.44 o 
  -3   9   0    21979.01    22456.18    504.61 o 
   0   9   0    16266.04    15663.74    329.30 o 
  -8  10   0    34735.40    36540.05    451.38 o 
  -5  10   0    16056.54     6602.86    351.48 o 
  -2  10   0    21315.56    21758.84    411.62 o 
 -10  11   0       16.02       71.74     67.19 o 
  -7  11   0    18154.99    19178.04    382.95 o 
  -4  11   0    19992.74    18808.28    380.02 o 
  -1  11   0     1294.03     1150.34    125.34 o 
  -9  12   0    12995.19    14062.17    234.40 o 
  -6  12   0     4713.46     5513.61    240.73 o 
  -3  12   0     2792.08     3084.02    170.13 o 
   0  12   0       14.34       47.38    113.38 o 
 -11  13   0    18647.10    18030.01    284.50 o 
  -8  13   0    39540.29    39787.11    686.15 o 
  -5  13   0    13357.62    13249.57    614.55 o 
  -2  13   0    23681.55    23984.72    482.35 o 
 -13  14   0       66.22       97.58    155.19 o 
 -10  14   0     2251.05     2298.36    115.70 o 
  -7  14   0      294.58      472.84    147.31 o 
  -4  14   0      118.74       59.66    125.59 o 
  -1  14   0     2317.79     2298.51    178.62 o 
 -12  15   0     8873.36     9096.83    250.04 o 
  -9  15   0     6128.68     5488.77    249.88 o 
  -6  15   0     6382.22     6025.13    254.18 o 
  -3  15   0     1925.01     2296.38    182.07 o 
   0  15   0      684.83      718.25    237.80 o 
 -14  16   0     9649.60     9716.52    444.91 o 
 -11  16   0    33602.42    35563.29    736.55 o 
  -8  16   0    11115.10    10708.08    339.28 o 
  -5  16   0     2126.40     2437.88    309.51 o 
  -2  16   0      623.14      888.30    239.64 o 
 -16  17   0      565.64      717.70    242.26 o 
 -13  17   0     4129.72     3617.23    302.70 o 
 -10  17   0     5535.24     5920.34    491.07 o 
  -7  17   0       87.04      -25.23    133.42 o 
  -4  17   0     8436.02     9491.11    964.07 o 
  -1  17   0      178.39      405.05    296.25 o 
 -15  18   0       45.54      133.06    220.66 o 
 -12  18   0      156.38      120.08    218.42 o 
  -9  18   0       71.14      143.23    192.35 o 
  -6  18   0     1194.61     1441.47    253.31 o 
  -3  18   0     3795.42     4197.28    342.50 o 
   0  18   0     5776.08     5688.20    404.21 o 
 -17  19   0      251.78      303.00    242.48 o 
 -14  19   0      608.56      667.67    291.23 o 
 -11  19   0      486.95      294.31    542.29 o 
  -8  19   0       37.47      117.85    208.56 o 
  -5  19   0     7516.30     8335.61    443.95 o 
  -2  19   0      400.31      285.12    253.84 o 
 -19  20   0     1502.43     1008.56    278.07 o 
 -16  20   0      288.01      437.85    239.92 o 
 -13  20   0      288.34      -49.48    246.04 o 
 -10  20   0     1355.75     1722.27    421.78 o 
  -7  20   0     1151.94     1092.91    257.37 o 
  -4  20   0     1639.13     2077.39    307.26 o 
  -1  20   0      167.29     -256.79    434.33 o 
 -18  21   0     3527.29     3287.59    351.66 o 
 -15  21   0      152.11      -77.41    524.71 o 
 -12  21   0        5.63     -190.80    356.50 o 
  -9  21   0      832.09      471.99    376.59 o 
  -6  21   0     2177.43     2508.09    313.49 o 
  -3  21   0      449.70      150.09    262.45 o 
   0  21   0     1797.96     2506.42    401.69 o 
 -20  22   0     2919.36     2550.63    348.47 o 
 -17  22   0     1683.38     1817.14    305.21 o 
 -14  22   0      144.70      406.72    411.74 o 
 -11  22   0     2883.75     2164.13    487.05 o 
  -8  22   0       63.47     -416.76    361.53 o 
  -5  22   0      736.51      612.55    279.41 o 
  -2  22   0      411.76      361.46    306.29 o 
 -19  23   0      785.64      315.46    278.69 o 
 -16  23   0      242.17      507.14    441.86 o 
 -13  23   0     2423.24     1717.24    471.99 o 
 -10  23   0     2279.69     2194.26    502.12 o 
  -7  23   0      202.83        5.02    411.74 o 
  -4  23   0      792.30      547.31    436.84 o 
 -18  24   0      506.60     -341.44    436.84 o 
 -15  24   0      684.68      979.13    471.99 o 
 -12  24   0     1902.53     1621.84    507.14 o 
  -9  24   0     1387.76     1988.39    522.20 o 
  -6  24   0     1195.08     1004.24    492.08 o 
 -14  25   0     2195.24     2149.07    557.35 o 
 -11  25   0      512.43      421.78    451.91 o 
  -1   1   1       41.79       -2.32      7.71 o 
  -3   2   1      271.23      146.47     38.85 o 
   0   2   1    17913.41    18664.85    286.02 o 
  -5   3   1    69972.77    78003.20   1119.87 o 
  -2   3   1    21730.16    23815.15    434.06 o 
   1   3   1    15032.67    14205.29    214.79 o 
  -7   4   1    12911.17    13806.33    271.48 o 
  -4   4   1    77636.51    86107.31   1229.68 o 
  -1   4   1      609.63      924.98    126.89 o 
   2   4   1     7131.99     7873.65    195.78 o 
  -9   5   1     1417.85     1189.99    163.19 o 
  -6   5   1    27524.87    29937.28    480.38 o 
  -3   5   1     9070.09    10082.95    411.74 o 
   0   5   1     7533.18     7883.66    200.20 o 
   3   5   1      174.63      227.41     55.85 o 
 -11   6   1      484.00      446.20     94.59 o 
  -8   6   1      637.61      650.47    103.61 o 
  -5   6   1    33748.44    36088.33    543.89 o 
  -2   6   1      155.15      141.34     76.03 o 
   1   6   1    37229.14    41059.01    999.22 o 
   4   6   1    33145.38    34528.06    433.96 o 
 -13   7   1     2028.32     1998.21    171.51 o 
 -10   7   1       62.96      126.78     99.71 o 
  -7   7   1     6026.65     5599.97    291.46 o 
  -4   7   1    72177.48    76380.55   1357.79 o 
  -1   7   1    31110.51    30430.62    503.70 o 
   2   7   1     7617.85     7826.47    176.06 o 
   5   7   1    11576.54    12583.27    273.95 o 
 -15   8   1      540.87      369.74    168.81 o 
 -12   8   1     1614.58     1553.86    132.59 o 
  -9   8   1     1731.00     1650.70    190.25 o 
  -6   8   1     1239.33     1500.80     66.34 o 
  -3   8   1    23871.58    24438.59    511.16 o 
   0   8   1     4848.44     4323.90    167.89 o 
   3   8   1     1859.08     2015.51    125.33 o 
   6   8   1     3275.78     3561.92    194.72 o 
 -17   9   1      695.22      787.09    160.66 o 
 -14   9   1     5790.20     6204.79    280.32 o 
 -11   9   1    18359.16    18537.94    376.04 o 
  -8   9   1    19285.07    21389.28    329.44 o 
  -5   9   1     2097.76     2292.43    195.83 o 
  -2   9   1      342.33      456.13     94.69 o 
   1   9   1       11.35       87.81     95.90 o 
   4   9   1     1621.64     1902.40    109.72 o 
   7   9   1     2065.69     2148.83    184.55 o 
 -19  10   1      705.05      959.18    446.89 o 
 -16  10   1       11.99      153.45    136.13 o 
 -13  10   1      316.65      118.14    111.28 o 
 -10  10   1     1220.70     1436.13    118.81 o 
  -7  10   1     3488.20     3615.87    115.55 o 
  -4  10   1     3482.93     3242.53    316.33 o 
  -1  10   1     2666.90     2700.78    152.69 o 
   2  10   1       13.66      -50.34     72.50 o 
   5  10   1      508.83      564.36    119.27 o 
   8  10   1     2269.37     2371.11    194.72 o 
 -21  11   1       87.88      170.72    371.57 o 
 -18  11   1      259.08      272.67    196.46 o 
 -15  11   1       28.63       28.80    126.75 o 
 -12  11   1     6241.52     6549.57    237.52 o 
  -9  11   1     3495.54     3759.11    124.85 o 
  -6  11   1        0.17      -38.18     59.65 o 
  -3  11   1      348.79      413.58    104.30 o 
   0  11   1     3591.36     3893.26    244.55 o 
   3  11   1      219.62      185.75     88.26 o 
   6  11   1     1335.53     1575.44    172.02 o 
   9  11   1        1.49      -65.28    356.50 o 
 -23  12   1      573.62      768.24    436.84 o 
 -20  12   1       53.66      216.40    213.46 o 
 -17  12   1     8180.39     8352.58    466.97 o 
 -14  12   1      377.02      402.06    131.52 o 
 -11  12   1     1019.83     1098.50     99.54 o 
  -8  12   1      451.73      208.95     64.21 o 
  -5  12   1        1.89        2.20    100.67 o 
  -2  12   1     6892.47     7422.49    250.89 o 
   1  12   1      438.73      467.13     89.64 o 
   4  12   1      140.03      -18.83    110.75 o 
   7  12   1       84.22     -223.78    186.28 o 
  10  12   1       31.67      482.03    396.67 o 
 -25  13   1       14.91     -195.83    416.76 o 
 -22  13   1       11.00      241.02    361.53 o 
 -19  13   1      225.95      355.33    224.25 o 
 -16  13   1     7218.88     7685.79    427.30 o 
 -13  13   1     1186.54     1568.73    116.93 o 
 -10  13   1     2665.58     3055.15    141.87 o 
  -7  13   1      868.44      936.81    147.98 o 
  -4  13   1     8454.04     9383.15    285.55 o 
  -1  13   1       73.08      132.35    128.53 o 
   2  13   1      115.83      164.68    110.75 o 
   5  13   1     3405.41     3462.51    304.02 o 
   8  13   1      230.43     -271.14    351.48 o 
  11  13   1      452.54      778.28    461.95 o 
 -24  14   1       47.65      336.42    411.74 o 
 -21  14   1       52.79       33.44    232.32 o 
 -18  14   1      124.01      213.92    222.33 o 
 -15  14   1     1985.10     1909.73    269.77 o 
 -12  14   1       40.53       -6.94    115.96 o 
  -9  14   1     4660.28     4676.20    226.40 o 
  -6  14   1     3075.45     2888.34    209.12 o 
  -3  14   1       28.14      -37.77    122.85 o 
   0  14   1        4.83      -84.42    152.45 o 
   3  14   1        9.37      -19.57    202.64 o 
   6  14   1       15.55       71.39    209.92 o 
   9  14   1      211.48     -451.91    381.61 o 
 -23  15   1      418.78      682.88    436.84 o 
 -20  15   1       15.74        5.25    237.17 o 
 -17  15   1      110.24       62.76    220.13 o 
 -14  15   1      139.02      213.94    218.33 o 
 -11  15   1       36.08     -119.91    127.23 o 
  -8  15   1       14.59      209.45    128.69 o 
  -5  15   1     3556.37     3838.48    216.66 o 
  -2  15   1      349.82      277.28    164.77 o 
   1  15   1      512.22      769.60    235.61 o 
   4  15   1        2.06     -300.64    205.93 o 
   7  15   1      351.29      180.76    421.78 o 
 -22  16   1       60.68     -253.28    446.89 o 
 -19  16   1       46.75     -140.06    234.25 o 
 -16  16   1      109.64     -106.20    424.29 o 
 -13  16   1      950.38      963.26    238.87 o 
 -10  16   1     4063.35     4151.04    222.92 o 
  -7  16   1      771.29      678.56    160.61 o 
  -4  16   1        8.63      265.71    142.12 o 
  -1  16   1     3001.65     3256.73    529.73 o 
   2  16   1      867.18      669.08    244.45 o 
   5  16   1      250.65     -280.30    333.91 o 
   8  16   1        0.23      436.84    441.86 o 
 -24  17   1      159.07     -579.95    386.63 o 
 -21  17   1      195.94       64.64    251.41 o 
 -18  17   1      616.96      699.25    259.11 o 
 -15  17   1      429.23      598.35    235.04 o 
 -12  17   1      209.13      358.26    210.65 o 
  -9  17   1     1462.91     1880.17    177.59 o 
  -6  17   1      111.05      269.14    141.92 o 
  -3  17   1      199.37      -48.83    212.23 o 
   0  17   1      112.53     -219.37    214.41 o 
   3  17   1      203.58     -113.03    226.74 o 
   6  17   1       21.05     -180.76    416.76 o 
 -23  18   1       48.19     -389.14    262.74 o 
 -20  18   1      327.71      451.91    262.74 o 
 -17  18   1      131.44      494.08    245.81 o 
 -14  18   1     3032.53     3157.21    308.59 o 
 -11  18   1       41.26      -17.53    268.63 o 
  -8  18   1     2004.90     2378.25    197.94 o 
  -5  18   1      202.46     -122.14    214.72 o 
  -2  18   1     4206.72     4066.70    589.99 o 
   1  18   1       51.04      -72.20    232.32 o 
   4  18   1      354.07       62.89    250.85 o 
 -22  19   1      126.68     -275.17    266.12 o 
 -19  19   1      251.62      373.30    260.94 o 
 -16  19   1      657.38      696.46    254.32 o 
 -13  19   1      124.23      122.22    208.97 o 
 -10  19   1       77.76       55.41    190.42 o 
  -7  19   1     4669.36     5000.32    346.25 o 
  -4  19   1      359.31      -69.59    226.48 o 
  -1  19   1       37.10      119.42    244.91 o 
   2  19   1       66.83       85.68    250.89 o 
 -21  20   1      143.29      487.62    283.77 o 
 -18  20   1       32.17     -381.57    444.37 o 
 -15  20   1        0.09     -132.22    323.87 o 
 -12  20   1     1047.55     1075.52    251.51 o 
  -9  20   1      665.12      507.14    396.67 o 
  -6  20   1        1.35     -224.11    228.02 o 
  -3  20   1      861.85      297.64    261.10 o 
   0  20   1        0.56      177.14    255.34 o 
   3  20   1        1.48     -288.22    260.58 o 
 -20  21   1      176.51      -75.86    261.51 o 
 -17  21   1       12.02     -288.38    228.41 o 
 -14  21   1       61.15      -93.39    217.25 o 
 -11  21   1       32.30      -25.11    361.53 o 
  -8  21   1      939.46     1109.68    426.80 o 
  -5  21   1      189.59     -162.64    244.68 o 
  -2  21   1       10.04      118.97    255.34 o 
   1  21   1        0.18     -198.20    267.33 o 
 -19  22   1      132.26     -181.11    247.84 o 
 -16  22   1      143.92      -11.57    228.08 o 
 -13  22   1       77.71     -321.36    366.55 o 
 -10  22   1       37.66      336.42    391.65 o 
  -7  22   1      767.30     -190.80    361.53 o 
  -4  22   1       14.86     -297.28    258.02 o 
  -1  22   1      138.78      283.07    288.05 o 
 -18  23   1        1.08      -65.34    260.90 o 
 -15  23   1       80.44     -386.63    401.69 o 
 -12  23   1      512.25     1154.87    431.82 o 
  -9  23   1      171.47     -266.12    396.67 o 
  -6  23   1       51.32      105.44    426.80 o 
  -3  23   1      224.03     -200.85    391.65 o 
 -17  24   1        0.71     -316.33    441.86 o 
 -14  24   1       53.61     -572.41    386.63 o 
 -11  24   1       42.43     -210.89    411.74 o 
  -8  24   1       44.19     -381.61    376.59 o 
 -13  25   1       42.92     -100.42    446.89 o 
   0   1   2    59209.56    62566.34    881.29 o 
   1   2   2   115102.38   122663.84   1465.46 o 
  -4   3   2   238794.28   265942.09   3694.22 o 
  -1   3   2   236521.22   254237.17   3545.39 o 
   2   3   2    34868.28    36013.30    424.47 o 
  -6   4   2    11661.61    12108.82    253.92 o 
   0   4   2    48419.30    51806.73    773.02 o 
   3   4   2     2019.65     2011.53     89.41 o 
  -8   5   2      837.52     1098.02    112.59 o 
  -5   5   2     3197.69     3188.60    171.51 o 
  -2   5   2     1730.66     1836.03    168.84 o 
   1   5   2     9117.49     9693.87    231.07 o 
   4   5   2    17764.44    16674.68    248.43 o 
 -10   6   2    12155.03    14098.80    298.60 o 
  -7   6   2    28822.13    32823.68    527.28 o 
  -4   6   2     7858.70     8221.21    217.15 o 
  -1   6   2      764.58      810.52     92.65 o 
   2   6   2    44244.40    47728.09    630.22 o 
   5   6   2    22866.72    22962.40    374.59 o 
 -12   7   2     5959.48     5951.18    211.63 o 
  -9   7   2   131427.08   138984.83   2000.36 o 
  -6   7   2     3978.33     3588.65    123.21 o 
  -3   7   2     8897.34     9049.15    219.38 o 
   0   7   2    38861.05    39895.86    996.71 o 
   3   7   2      469.15      371.58     70.68 o 
   6   7   2    10550.03    10604.29    413.11 o 
 -14   8   2     6255.21     6126.26    414.25 o 
 -11   8   2     5505.07     5557.42    195.41 o 
  -8   8   2     5382.16     5207.48    162.10 o 
  -5   8   2    71204.39    77010.24   1376.72 o 
  -2   8   2    11398.13    10836.32    253.69 o 
   1   8   2    11462.97    11041.26    271.65 o 
   4   8   2     6881.66     6369.23    168.21 o 
   7   8   2     5628.51     5543.92    245.85 o 
 -16   9   2     3968.64     4678.68    297.31 o 
 -13   9   2       69.59      -63.24    103.44 o 
 -10   9   2       51.17       31.90     76.23 o 
  -7   9   2     1171.37     1433.74    188.49 o 
  -4   9   2     9141.29     9219.90    237.15 o 
  -1   9   2     1217.25     1051.28    114.84 o 
   2   9   2    41751.57    40251.50    507.86 o 
   5   9   2     3597.31     3766.51    148.66 o 
   8   9   2       81.12       28.45    132.88 o 
 -18  10   2     2290.46     1905.88    249.41 o 
 -15  10   2     4373.86     4459.94    215.43 o 
 -12  10   2     1716.71     1358.56    140.32 o 
  -9  10   2    32665.22    34042.95    483.82 o 
  -6  10   2     9731.01    10374.87    294.54 o 
  -3  10   2    13488.43    12430.78    340.06 o 
   0  10   2    12639.45    12755.70    311.23 o 
   3  10   2     8327.48     8034.01    203.85 o 
   6  10   2     9891.15     9908.60    323.92 o 
   9  10   2     2312.33     2944.60    281.90 o 
 -20  11   2       74.67      215.78    479.52 o 
 -17  11   2      963.39      912.98    273.65 o 
 -14  11   2     5425.66     5089.10    266.91 o 
 -11  11   2    26846.62    26445.59    407.22 o 
  -8  11   2    16986.53    16704.07    343.00 o 
  -5  11   2     5535.44     5609.98    264.02 o 
  -2  11   2     4342.02     3743.73    181.56 o 
   1  11   2     2217.53     2229.82    135.91 o 
   4  11   2     8127.28     8257.39    213.66 o 
   7  11   2     2165.79     2309.39    228.33 o 
  10  11   2      640.88      713.01    406.72 o 
 -22  12   2      532.54      838.54    396.67 o 
 -19  12   2      297.35      236.24    215.75 o 
 -16  12   2     8754.77     9155.45    499.61 o 
 -13  12   2     1450.84     1607.94    180.17 o 
 -10  12   2      330.87      335.60     64.37 o 
  -7  12   2    12255.84    12669.83    507.14 o 
  -4  12   2     2053.89     2752.26    167.90 o 
  -1  12   2     1617.69     1521.92    153.95 o 
   2  12   2    16679.65    16590.97    289.96 o 
   5  12   2     4807.26     4787.88    207.41 o 
   8  12   2       57.40      286.21    371.57 o 
  11  12   2      245.61      617.61    411.74 o 
 -24  13   2      471.17      743.14    456.93 o 
 -21  13   2     3818.41     4620.54    367.94 o 
 -18  13   2     3775.68     3899.61    326.00 o 
 -15  13   2     7917.51     7926.11    421.80 o 
 -12  13   2     5157.15     5442.06    339.45 o 
  -9  13   2    11387.46    10870.22    278.96 o 
  -6  13   2     9027.95     8945.00    285.62 o 
  -3  13   2     5092.01     5449.68    295.48 o 
   0  13   2    18866.48    17778.46    417.06 o 
   3  13   2      759.63      977.57    130.63 o 
   6  13   2      337.01      197.20    208.02 o 
   9  13   2     1900.77     1270.36    451.91 o 
  12  13   2      887.83      728.07    471.99 o 
 -23  14   2      315.85     -200.85    376.59 o 
 -20  14   2      689.14      637.41    254.46 o 
 -17  14   2     1145.60      755.22    239.17 o 
 -14  14   2     3767.34     3519.65    404.21 o 
 -11  14   2    18821.80    19177.04   1024.32 o 
  -8  14   2     7088.60     6963.27    297.99 o 
  -5  14   2      893.72      790.57    210.01 o 
  -2  14   2       72.95     -105.66    151.54 o 
   1  14   2    10417.53    10425.32    319.98 o 
   4  14   2     1603.31     1773.42    259.23 o 
   7  14   2       91.78     -241.02    346.46 o 
  10  14   2     1509.93     1089.60    487.05 o 
 -22  15   2     1565.39     1419.75    297.80 o 
 -19  15   2     1491.29     1867.60    290.56 o 
 -16  15   2     4480.83     5109.21    354.84 o 
 -13  15   2     5705.37     4942.15    346.00 o 
 -10  15   2    21660.10    21288.85    463.97 o 
  -7  15   2    12962.40    12543.00    356.01 o 
  -4  15   2     7865.04     7996.74    303.55 o 
  -1  15   2     3718.30     4026.27    230.68 o 
   2  15   2     2086.98     2210.66    278.81 o 
   5  15   2      453.35      385.34    229.21 o 
   8  15   2      188.08      155.66    396.67 o 
 -24  16   2     1552.38     1280.40    507.14 o 
 -21  16   2      176.75       43.44    244.91 o 
 -18  16   2      101.81      305.26    241.36 o 
 -15  16   2      890.25     1156.21    249.39 o 
 -12  16   2      340.03      288.60    215.35 o 
  -9  16   2      248.04      418.57    147.70 o 
  -6  16   2      508.01      983.29    184.42 o 
  -3  16   2      602.29      685.71    153.43 o 
   0  16   2      602.39      726.21    154.64 o 
   3  16   2     1903.18     1846.46    281.07 o 
   6  16   2      320.96      175.74    386.63 o 
 -23  17   2      137.12      225.47    369.06 o 
 -20  17   2     2967.04     2970.62    342.61 o 
 -17  17   2      997.76     1565.55    434.33 o 
 -14  17   2     1951.82     1861.12    272.60 o 
 -11  17   2     1640.17     1617.85    251.97 o 
  -8  17   2       11.57       45.26    139.28 o 
  -5  17   2      311.19      397.03    149.37 o 
  -2  17   2     1939.52     1663.10    346.46 o 
   1  17   2     5214.75     4930.06    370.00 o 
   4  17   2     1070.44      806.15    263.00 o 
   7  17   2      250.52      215.91    421.78 o 
 -22  18   2     1762.39     2006.94    421.78 o 
 -19  18   2      447.33      361.18    371.57 o 
 -16  18   2        9.09      -12.77    225.54 o 
 -13  18   2     3993.45     4263.91    339.97 o 
 -10  18   2      130.64      -26.73    186.69 o 
  -7  18   2     8943.44     8828.88    322.98 o 
  -4  18   2     3265.10     3788.73    326.55 o 
  -1  18   2     1270.59     1675.80    343.95 o 
   2  18   2      873.28      619.81    446.89 o 
   5  18   2      758.43      210.89    406.72 o 
 -21  19   2      402.96      252.42    359.01 o 
 -18  19   2      548.84      207.88    245.81 o 
 -15  19   2       27.22        8.69    222.70 o 
 -12  19   2      156.30      228.67    206.21 o 
  -9  19   2     1289.46     1128.31    446.89 o 
  -6  19   2     4502.11     4102.28    330.98 o 
  -3  19   2     3143.64     2822.31    315.76 o 
   0  19   2     1399.51     1233.17    283.77 o 
   3  19   2     1129.75     1116.42    409.23 o 
 -23  20   2     1271.86      918.30    324.86 o 
 -20  20   2     1130.08      729.46    294.44 o 
 -17  20   2     1271.37     1412.31    292.90 o 
 -14  20   2      423.39      669.92    323.87 o 
 -11  20   2     6773.61     7257.52    404.99 o 
  -8  20   2      508.45       90.38    366.55 o 
  -5  20   2      335.45      331.76    244.45 o 
  -2  20   2     1587.25     1441.54    346.46 o 
   1  20   2      656.22      377.44    271.18 o 
 -22  21   2      674.39      536.22    303.12 o 
 -19  21   2     1531.23     1267.34    302.32 o 
 -16  21   2      255.93     -133.66    226.65 o 
 -13  21   2     1046.31     1183.53    262.86 o 
 -10  21   2     1202.85      823.47    406.72 o 
  -7  21   2     2171.05     2043.62    466.97 o 
  -4  21   2      718.95      661.28    269.56 o 
  -1  21   2      554.18      538.55    605.05 o 
 -21  22   2      682.67      347.95    295.49 o 
 -18  22   2      724.51      597.62    426.80 o 
 -15  22   2       32.48     -302.88    220.12 o 
 -12  22   2     1503.29     1380.83    436.84 o 
  -9  22   2      923.35      979.13    431.82 o 
  -6  22   2     3749.26     3494.74    542.29 o 
  -3  22   2      550.87      296.25    401.69 o 
 -20  23   2     1741.56     1812.54    522.20 o 
 -17  23   2      926.47      693.17    289.53 o 
 -14  23   2      446.08      170.72    426.80 o 
 -11  23   2     1887.39     1882.94    482.03 o 
  -8  23   2      765.62      743.14    446.89 o 
  -5  23   2      426.25       15.06    406.72 o 
 -16  24   2      993.24     1164.91    512.16 o 
 -13  24   2     1630.27     1365.76    502.12 o 
 -10  24   2      260.57      943.98    466.97 o 
  -7  24   2      114.34     -557.35    371.57 o 
 -12  25   2      200.95       65.28    441.86 o 
   0   0   3       20.99       15.44     57.74 o 
   1   1   3     2961.86     3116.63    220.04 o 
  -1   2   3    15660.44    18320.51    254.56 o 
   2   2   3      151.43       65.54     55.02 o 
   0   3   3   161454.06   174572.67   2443.82 o 
   3   3   3    28039.97    28205.33    443.57 o 
  -2   4   3   285000.09   297528.59   4139.73 o 
   1   4   3    22980.11    26381.31    370.07 o 
   4   4   3      866.39      921.48     73.05 o 
  -7   5   3      128.93      347.94     59.70 o 
  -1   5   3     2419.41     2338.53    147.62 o 
   2   5   3    21548.67    23766.08    473.59 o 
   5   5   3     4136.18     3889.88    128.03 o 
  -9   6   3      915.56      952.22     84.82 o 
  -6   6   3     4972.51     5479.92    232.05 o 
  -3   6   3     8429.94     7865.74    217.19 o 
   0   6   3       18.66      121.89     80.64 o 
   3   6   3    24613.81    25105.19    339.08 o 
   6   6   3     4568.43     4943.95    276.13 o 
 -11   7   3     8822.22     8163.93    226.97 o 
  -8   7   3     3224.11     3787.09    221.89 o 
  -5   7   3    31214.14    31315.03    600.50 o 
  -2   7   3     9826.71     9627.85    232.47 o 
   1   7   3     4765.45     5297.50    199.49 o 
   4   7   3    17003.11    18703.67    318.82 o 
   7   7   3     4677.72     5068.13    225.28 o 
 -13   8   3      975.57     1072.80    180.76 o 
 -10   8   3     1922.65     1832.23    115.07 o 
  -7   8   3      415.61      366.55    127.82 o 
  -4   8   3     3473.11     3521.51    152.67 o 
  -1   8   3    14784.43    15086.63    394.62 o 
   2   8   3      624.40      372.99     87.13 o 
   5   8   3       49.56      -66.58     84.32 o 
   8   8   3     2705.53     2832.71    195.05 o 
 -15   9   3     7649.15     7722.74    270.74 o 
 -12   9   3      294.40      221.87    122.12 o 
  -9   9   3     8568.76     8378.94    223.35 o 
  -6   9   3     7255.15     9281.18    259.26 o 
  -3   9   3     6693.30     7677.50    224.83 o 
   0   9   3     9739.90     9478.98    266.66 o 
   3   9   3     1522.66     1715.76    107.62 o 
   6   9   3     1677.65     1553.77    144.79 o 
   9   9   3     2781.71     2879.38    271.31 o 
 -17  10   3      826.84     1158.17    288.72 o 
 -14  10   3      178.27      258.71    107.08 o 
 -11  10   3     1361.26     1646.20    113.17 o 
  -8  10   3    20455.46    22235.75    406.13 o 
  -5  10   3    15962.50    15855.77    502.07 o 
  -2  10   3     5564.47     5773.77    218.17 o 
   1  10   3     2069.64     2265.88    133.35 o 
   4  10   3      541.55      525.45    100.89 o 
   7  10   3      175.77      -72.55    159.24 o 
  10  10   3      471.81      653.45    224.40 o 
 -19  11   3     2090.73     2016.71    263.74 o 
 -16  11   3      266.52      427.51    230.97 o 
 -13  11   3     1887.22     1988.93    248.46 o 
 -10  11   3       36.32       86.04     86.97 o 
  -7  11   3     1890.88     2059.17    346.46 o 
  -4  11   3    29707.29    31531.54   1079.55 o 
  -1  11   3     3774.21     3824.13    241.91 o 
   2  11   3      740.81      883.52    102.37 o 
   5  11   3     2221.17     2069.72    135.78 o 
   8  11   3     1275.46      961.42    228.46 o 
  11  11   3      318.22      461.95    391.65 o 
 -21  12   3       40.20     -157.86    210.65 o 
 -18  12   3        6.61      -56.13    197.31 o 
 -15  12   3       66.17      233.73    218.76 o 
 -12  12   3      365.16      402.68     93.33 o 
  -9  12   3      721.65      689.22    117.48 o 
  -6  12   3     3731.50     3680.83    254.38 o 
  -3  12   3      280.30      274.67    120.90 o 
   0  12   3     3384.24     3492.75    205.26 o 
   3  12   3       12.55       83.73     98.58 o 
   6  12   3       46.57       12.79    115.81 o 
   9  12   3      525.82     1084.58    416.76 o 
  12  12   3      257.67      497.10    456.93 o 
 -23  13   3      190.08      -80.34    371.57 o 
 -20  13   3       12.44     -150.89    207.23 o 
 -17  13   3      670.46      715.83    268.63 o 
 -14  13   3       66.40      231.30    218.33 o 
 -11  13   3      456.17      196.63    197.77 o 
  -8  13   3     3954.91     4121.69    306.29 o 
  -5  13   3     1517.37     1504.97    169.57 o 
  -2  13   3      118.16       42.69    137.88 o 
   1  13   3        7.11        2.72    138.43 o 
   4  13   3      837.19      648.70    127.89 o 
   7  13   3      922.28      647.73    371.57 o 
  10  13   3       96.98     -549.82    366.55 o 
 -22  14   3      764.93      296.61    243.06 o 
 -19  14   3      102.65      144.85    311.31 o 
 -16  14   3       10.99      -96.90    328.89 o 
 -13  14   3      510.06      778.62    238.07 o 
 -10  14   3     3511.84     4073.17    217.49 o 
  -7  14   3    11006.18    11331.50    329.44 o 
  -4  14   3     3327.92     3532.73    214.73 o 
  -1  14   3    11768.82    11993.34    373.34 o 
   2  14   3     1074.82     1116.92    115.88 o 
   5  14   3      778.45      864.70    165.75 o 
   8  14   3      568.92      -75.32    376.59 o 
 -24  15   3      130.28       55.23    426.80 o 
 -21  15   3     2819.40     3099.73    868.66 o 
 -18  15   3        4.66      -79.06    236.00 o 
 -15  15   3      382.40      373.37    227.15 o 
 -12  15   3      316.13       38.07    211.05 o 
  -9  15   3      571.63      701.69    144.24 o 
  -6  15   3    29342.54    28817.43    573.50 o 
  -3  15   3     1210.76     1215.44    173.09 o 
   0  15   3     2604.08     2495.02    163.34 o 
   3  15   3      388.09      515.33    154.77 o 
   6  15   3     1728.34     1933.16    456.93 o 
   9  15   3      243.03     -281.19    396.67 o 
 -23  16   3      597.22      223.44    338.93 o 
 -20  16   3     1761.66     2303.46    517.18 o 
 -17  16   3      256.93      292.94    233.61 o 
 -14  16   3      357.17      746.33    229.21 o 
 -11  16   3      731.83      627.61    258.59 o 
  -8  16   3     2414.24     2440.36    198.47 o 
  -5  16   3       19.95     -165.82    143.42 o 
  -2  16   3      350.28      556.01    187.86 o 
   1  16   3     5231.74     5229.71    487.05 o 
   4  16   3      628.84      381.04    233.49 o 
   7  16   3       55.87       90.38    396.67 o 
 -22  17   3      335.72      318.80    267.20 o 
 -19  17   3     1547.02     1127.22    280.42 o 
 -16  17   3      758.87      752.12    252.36 o 
 -13  17   3      426.13      636.44    221.96 o 
 -10  17   3      582.77      406.18    206.97 o 
  -7  17   3      397.20      487.39    153.97 o 
  -4  17   3      415.87      117.51    145.42 o 
  -1  17   3     1722.57     1904.74    353.99 o 
   2  17   3       12.27     -323.87    215.91 o 
   5  17   3      256.20     -130.55    366.55 o 
 -21  18   3      779.17      767.75    416.76 o 
 -18  18   3      617.85      526.95    261.51 o 
 -15  18   3      162.15      103.46    331.40 o 
 -12  18   3        8.87     -238.11    194.92 o 
  -9  18   3      215.15      -97.73    180.07 o 
  -6  18   3        1.62       14.24    155.23 o 
  -3  18   3       96.59     -199.75    217.30 o 
   0  18   3      641.01      721.29    253.84 o 
   3  18   3       96.78     -303.97    202.64 o 
 -23  19   3     1032.00      748.89    314.21 o 
 -20  19   3     1093.45      780.47    492.08 o 
 -17  19   3      466.62      529.29    351.48 o 
 -14  19   3       85.05       63.13    221.65 o 
 -11  19   3        7.03      190.72    218.42 o 
  -8  19   3     2256.40     2335.39    269.36 o 
  -5  19   3       16.50     -209.04    213.46 o 
  -2  19   3     2235.85     2078.45    301.54 o 
   1  19   3        3.84     -127.94    231.56 o 
   4  19   3       28.76      858.62    411.74 o 
 -22  20   3      961.28      866.68    319.49 o 
 -19  20   3       16.62     -193.80    242.48 o 
 -16  20   3     1494.36     1217.36    279.72 o 
 -13  20   3     4117.00     4059.57    347.16 o 
 -10  20   3      253.39      294.89    209.74 o 
  -7  20   3      368.97      150.64    381.61 o 
  -4  20   3      145.24     -117.76    341.44 o 
  -1  20   3       42.99     -348.81    232.54 o 
   2  20   3       83.02     -301.27    237.88 o 
 -21  21   3       50.47       16.61    336.42 o 
 -18  21   3      637.29      271.73    306.29 o 
 -15  21   3     1694.36     1377.01    287.14 o 
 -12  21   3      123.42        2.89    216.36 o 
  -9  21   3     1279.84     1444.55    249.81 o 
  -6  21   3        0.13      110.47    376.59 o 
  -3  21   3       63.05      -15.06    361.53 o 
   0  21   3      387.10      237.71    274.32 o 
 -20  22   3       22.31     -224.43    275.07 o 
 -17  22   3       22.76      -88.46    253.57 o 
 -14  22   3      496.77      166.68    240.08 o 
 -11  22   3      195.28      306.29    396.67 o 
  -8  22   3      122.89      -75.32    381.61 o 
  -5  22   3      324.05       85.36    386.63 o 
  -2  22   3       73.70     -542.29    361.53 o 
 -19  23   3      103.47     -102.13    276.27 o 
 -16  23   3       90.00       64.27    250.67 o 
 -13  23   3       27.42     -341.44    396.67 o 
 -10  23   3        0.65     -557.35    371.57 o 
  -7  23   3        0.01     -100.42    406.72 o 
  -4  23   3        0.26      -80.34    396.67 o 
 -15  24   3      279.95     -105.44    441.86 o 
 -12  24   3      320.54      813.43    451.91 o 
  -9  24   3       14.12       60.25    431.82 o 
  -1   1   4     6780.82     6296.42    111.60 o 
  -3   2   4   113720.44   119099.20   1454.69 o 
   0   2   4     9297.85     9219.62    163.75 o 
  -5   3   4      983.44     1288.26     87.69 o 
  -2   3   4     3816.47     3071.53    113.62 o 
   1   3   4     7902.82     8517.95    168.12 o 
  -7   4   4    25311.55    24938.79    328.07 o 
  -4   4   4      704.00      216.55    291.23 o 
  -1   4   4   476773.34   498161.44   6941.72 o 
   2   4   4    32203.10    33017.64    519.94 o 
  -9   5   4     2242.50     2006.71     96.53 o 
  -6   5   4     2856.25     2946.50    134.70 o 
  -3   5   4     1422.22     1550.13     87.23 o 
   0   5   4    33307.54    35831.09    695.87 o 
   3   5   4    35887.97    37827.95    468.47 o 
 -11   6   4    28421.42    29073.49    450.87 o 
  -8   6   4     4058.77     4455.50    125.31 o 
  -5   6   4     2882.30     1134.79    175.74 o 
  -2   6   4    49961.48    52362.05    794.70 o 
   1   6   4    28594.90    27788.69    584.05 o 
   4   6   4    12070.88    11307.48    208.38 o 
 -13   7   4      906.15     1147.32    119.41 o 
 -10   7   4     4623.18     5803.07    273.72 o 
  -7   7   4     2001.90     2365.43    173.87 o 
  -4   7   4    29851.09    28981.72    476.24 o 
  -1   7   4    39068.78    40798.80    653.03 o 
   2   7   4    23218.59    22370.88    356.58 o 
   5   7   4     5795.15     5427.16    162.08 o 
 -15   8   4      985.02      967.41    147.03 o 
 -12   8   4    20583.83    21150.13    484.86 o 
  -9   8   4    10330.91     9303.83    328.41 o 
  -3   8   4    10209.01    10642.44    256.43 o 
   0   8   4    14087.09    14804.91    380.48 o 
   3   8   4     2266.15     2505.02    119.43 o 
   6   8   4     6782.21     6304.67    217.27 o 
 -17   9   4     1985.35     2234.13    338.93 o 
 -14   9   4    10391.29    10308.49    597.52 o 
 -11   9   4    28159.92    29303.60    688.77 o 
  -8   9   4     4886.43     4390.25    244.29 o 
  -5   9   4    24992.49    25375.16    450.67 o 
  -2   9   4     3284.46     2744.79    194.17 o 
   1   9   4      705.59      927.39    105.57 o 
   4   9   4    10741.70    10566.09    376.24 o 
   7   9   4     7490.65     7659.85    356.57 o 
 -19  10   4       44.33      -39.24    192.23 o 
 -16  10   4     4139.08     4148.30    314.44 o 
 -13  10   4      684.72       57.17    183.27 o 
 -10  10   4     9555.27    10130.38    482.03 o 
  -7  10   4    30562.34    30649.31    964.07 o 
  -4  10   4    29796.25    30292.18    532.90 o 
  -1  10   4    30263.03    29485.89    536.57 o 
   2  10   4    39635.80    39409.39    576.18 o 
   5  10   4      310.74      407.88    106.46 o 
   8  10   4     4559.39     4558.70    504.63 o 
 -21  11   4       29.87       29.97    361.53 o 
 -18  11   4     2150.98     2458.39    351.48 o 
 -15  11   4     3872.54     4269.63    331.40 o 
 -12  11   4     5876.12     7088.85    366.44 o 
  -9  11   4     4546.60     4502.01    264.50 o 
  -6  11   4       11.05     -102.22     91.81 o 
  -3  11   4       18.45      -50.72    106.36 o 
   0  11   4     4323.59     4688.76    218.57 o 
   3  11   4     4361.41     4556.18    166.53 o 
   6  11   4      839.92      991.93    141.33 o 
   9  11   4      185.13      -77.61    191.31 o 
 -23  12   4      150.01     -527.22    351.48 o 
 -20  12   4     1199.20     1296.38    263.74 o 
 -17  12   4     5378.60     5156.67    352.62 o 
 -14  12   4     7445.08     8237.94    414.68 o 
 -11  12   4     9984.07    10781.81    420.32 o 
  -8  12   4    12331.64    12393.86    339.56 o 
  -5  12   4     9489.04     9445.19    439.35 o 
  -2  12   4     1862.24     1675.28    161.11 o 
   1  12   4     5464.93     5446.09    203.17 o 
   4  12   4     3276.91     3552.01    219.63 o 
   7  12   4     1905.86     2564.55    293.74 o 
  10  12   4      382.41      271.14    401.69 o 
 -22  13   4      980.81     1188.51    273.61 o 
 -19  13   4       77.58      137.11    214.78 o 
 -16  13   4     1670.93     1550.28    255.64 o 
 -13  13   4     1583.86     1342.50    245.82 o 
 -10  13   4    10256.09    10373.77    552.33 o 
  -7  13   4    24985.53    25616.55    500.00 o 
  -4  13   4     5832.06     4972.61    225.42 o 
  -1  13   4     1721.69     1796.53    177.69 o 
   2  13   4      886.04      896.51    114.44 o 
   5  13   4       24.73     -148.74    121.58 o 
   8  13   4      970.58     1089.60    411.74 o 
  11  13   4      221.25      -60.25    416.76 o 
 -24  14   4      799.25      436.84    426.80 o 
 -21  14   4      665.42      792.55    306.29 o 
 -18  14   4      858.98      878.60    245.21 o 
 -15  14   4      183.09      469.48    222.33 o 
 -12  14   4      406.38      239.47    215.75 o 
  -6  14   4       63.56      -74.72    141.88 o 
  -3  14   4      849.28      975.07    162.75 o 
   0  14   4     2002.74     2127.48    159.40 o 
   3  14   4       16.83       96.68    116.36 o 
   6  14   4     1118.05     1114.76    222.93 o 
   9  14   4     1361.87     1089.60    456.93 o 
 -23  15   4      632.49      313.63    251.62 o 
 -20  15   4      705.61      915.04    267.33 o 
 -17  15   4     5055.17     5224.17    378.02 o 
 -14  15   4    21227.37    22832.33    770.75 o 
 -11  15   4     4986.03     5225.17    346.69 o 
  -8  15   4      950.20      871.97    220.04 o 
  -5  15   4      108.57      104.53    144.29 o 
  -2  15   4     1530.23     1365.33    177.64 o 
   1  15   4     3540.60     3532.87    160.92 o 
   4  15   4     8764.91     9385.66    457.09 o 
   7  15   4     3134.46     3544.96    537.27 o 
 -22  16   4      727.53      847.82    280.91 o 
 -19  16   4       36.78      355.17    253.69 o 
 -16  16   4      193.61       23.65    219.36 o 
 -13  16   4      724.30      246.04    212.16 o 
 -10  16   4      143.71      310.53    198.59 o 
  -7  16   4       13.39      129.52    146.51 o 
  -4  16   4       91.62       69.04    149.83 o 
  -1  16   4     1881.02     1711.34    188.42 o 
   2  16   4      268.05      243.32    173.33 o 
   5  16   4       26.22     -276.17    341.44 o 
   8  16   4      469.89     -140.59    396.67 o 
 -24  17   4     1948.92     2311.54    547.31 o 
 -21  17   4     1309.27     1156.60    300.00 o 
 -18  17   4      131.70      191.73    249.39 o 
 -15  17   4     2122.92     2248.65    401.69 o 
 -12  17   4     1843.99     1793.72    260.52 o 
  -9  17   4    10077.27    10972.43    713.01 o 
  -6  17   4     3741.10     3481.82    424.20 o 
  -3  17   4    11381.54    11293.08    356.88 o 
   0  17   4     1430.71     1834.40    195.46 o 
   3  17   4      510.36      268.19    228.00 o 
   6  17   4      641.85      522.20    391.65 o 
 -23  18   4      230.60      443.87    292.77 o 
 -20  18   4      769.71      726.59    282.25 o 
 -17  18   4      552.70      634.17    257.92 o 
 -14  18   4      278.49      110.78    221.65 o 
 -11  18   4      333.82      189.13    204.30 o 
  -8  18   4     2809.18     3187.83    288.28 o 
  -5  18   4     1715.17     2014.80    272.51 o 
  -2  18   4     2016.98     2016.16    287.33 o 
   1  18   4     1859.03     1585.78    276.67 o 
   4  18   4      374.75     -512.16    341.44 o 
 -22  19   4       32.75     -305.31    262.09 o 
 -19  19   4        4.94      -37.27    251.41 o 
 -16  19   4     1695.11     1519.60    290.97 o 
 -13  19   4     3491.01     3610.06    340.96 o 
 -10  19   4     1246.03     1589.59    256.21 o 
  -7  19   4     5629.87     5748.02    479.52 o 
  -4  19   4      968.84     1078.00    182.66 o 
  -1  19   4      723.53      233.96    244.68 o 
   2  19   4      656.78      680.11    256.95 o 
 -21  20   4      813.11      544.57    421.78 o 
 -18  20   4       92.99      250.00    264.12 o 
 -15  20   4      105.57        8.08    237.36 o 
 -12  20   4      597.78      620.17    301.27 o 
  -9  20   4     6283.20     6589.62    439.35 o 
  -6  20   4     2203.24     2597.15    284.48 o 
  -3  20   4     1050.78     1441.08    416.76 o 
   0  20   4     2922.89     2354.33    321.19 o 
 -20  21   4     1310.83     1901.89    342.43 o 
 -17  21   4      302.75      402.36    261.46 o 
 -14  21   4      956.79      581.24    298.76 o 
 -11  21   4      107.32      170.41    219.03 o 
  -8  21   4      885.34      884.33    253.57 o 
  -5  21   4     2031.63     2229.41    492.08 o 
  -2  21   4     1516.08     1355.72    446.89 o 
 -19  22   4     1189.24     1812.41    335.22 o 
 -16  22   4     1503.15     1781.67    313.61 o 
 -13  22   4      685.63      709.73    254.49 o 
 -10  22   4     1367.34     1681.04    273.51 o 
  -7  22   4      679.29     1174.96    446.89 o 
  -4  22   4        4.17      -85.36    371.57 o 
 -18  23   4      428.33       52.22    267.38 o 
 -15  23   4       88.54      130.62    288.72 o 
 -12  23   4     2026.53     1883.93    296.31 o 
  -9  23   4     1101.98     1059.47    456.93 o 
  -6  23   4       62.07     -135.57    406.72 o 
 -17  24   4      250.39       17.26    318.85 o 
 -14  24   4        5.72     -446.89    416.76 o 
 -11  24   4      422.68     -220.93    406.72 o 
  -8  24   4        3.65     -416.76    416.76 o 
   0   1   5     2161.33     2350.81     80.35 o 
  -2   2   5     2785.10     2521.16     76.14 o 
   1   2   5     2083.36     2188.36     95.41 o 
  -4   3   5      210.36      228.70     70.33 o 
  -1   3   5      787.67      797.56     76.69 o 
   2   3   5      843.54      678.68     72.86 o 
  -6   4   5     3080.38     2843.80    101.41 o 
   0   4   5     5074.01     5887.39    166.31 o 
   3   4   5     1414.21     1165.27     81.81 o 
  -8   5   5    10123.10    11222.58    195.91 o 
  -5   5   5     2580.69     2670.00    165.07 o 
  -2   5   5     4140.03     3880.44    154.82 o 
   1   5   5    70470.52    69823.87   1021.76 o 
   4   5   5     8248.57     9491.37    190.38 o 
 -10   6   5    24513.07    27701.32    428.34 o 
  -7   6   5    36035.31    36243.37    613.60 o 
  -4   6   5   112056.22   117270.47   1681.22 o 
  -1   6   5     8524.57     8101.27    266.98 o 
   2   6   5        2.73      -73.49     74.03 o 
   5   6   5     7985.56     8544.85    190.07 o 
 -12   7   5       20.78     -151.00    168.97 o 
  -9   7   5       25.98      245.86    118.31 o 
  -6   7   5    26077.89    28299.52    619.56 o 
  -3   7   5     2298.97     2415.99    126.00 o 
   0   7   5    23762.69    22741.75    603.78 o 
   3   7   5      329.26      450.24     82.12 o 
   6   7   5        1.09       27.05     91.41 o 
 -14   8   5     1599.30     1703.52    183.02 o 
 -11   8   5      393.39      571.77    164.84 o 
  -8   8   5    26415.98    28716.15    646.19 o 
  -5   8   5      458.05      271.94     64.53 o 
  -2   8   5     5973.57     5542.70    194.63 o 
   1   8   5       17.16       12.53     82.70 o 
   4   8   5     1037.25     1046.98    105.26 o 
   7   8   5      429.07      319.17    172.49 o 
 -16   9   5     1382.61     1649.45    243.06 o 
 -10   9   5        5.82      -28.32    133.11 o 
  -7   9   5    14326.73    13372.15    715.52 o 
  -4   9   5     1283.23     1433.20    113.50 o 
  -1   9   5      785.16      902.30    120.07 o 
   2   9   5      949.29      932.64    115.32 o 
   5   9   5      685.96      736.29    111.12 o 
   8   9   5     1952.42     2362.02    482.03 o 
 -18  10   5      164.93      234.51    203.76 o 
 -15  10   5      363.37      312.33    233.49 o 
 -12  10   5     4383.58     4750.04    431.82 o 
  -9  10   5    12227.07    13232.95    622.63 o 
  -6  10   5     1430.39     1184.37    156.07 o 
  -3  10   5       34.72        5.43     94.58 o 
   0  10   5     3160.86     3293.40    186.55 o 
   3  10   5     3429.01     3678.06    154.61 o 
   6  10   5      149.09      256.71    105.37 o 
   9  10   5      217.93      291.61    205.93 o 
 -20  11   5      398.13      441.25    224.22 o 
 -17  11   5     1756.40     1515.57    245.21 o 
 -14  11   5     1863.21     1550.93    434.33 o 
 -11  11   5     1780.66     1950.05    281.19 o 
  -8  11   5     1404.24     1205.08    251.06 o 
  -5  11   5        6.97      -19.78     97.60 o 
  -2  11   5     5300.91     5329.32    221.10 o 
   1  11   5     2517.32     2372.40    151.66 o 
   4  11   5     5868.20     5847.57    193.49 o 
   7  11   5      729.50      859.85    170.93 o 
  10  11   5      138.36      274.88    220.04 o 
 -22  12   5       21.17      -82.27    431.82 o 
 -19  12   5     4518.56     4322.69    353.72 o 
 -16  12   5      176.59      472.20    293.74 o 
 -13  12   5        2.28     -294.21    196.84 o 
 -10  12   5       54.38      -25.82     83.92 o 
  -7  12   5      398.44      173.34    106.81 o 
  -4  12   5      126.78      165.11    125.59 o 
  -1  12   5    13307.74    12545.03    337.55 o 
   2  12   5     2681.82     2656.59    167.75 o 
   5  12   5      435.05      462.23    108.95 o 
   8  12   5      644.38      316.29    484.54 o 
  11  12   5      282.37      436.84    421.78 o 
 -24  13   5       98.78     -281.19    401.69 o 
 -21  13   5      451.61      343.49    233.05 o 
 -18  13   5       23.22     -213.18    197.97 o 
 -15  13   5      340.22      355.52    218.16 o 
 -12  13   5      867.19     1028.18    234.01 o 
  -6  13   5    12088.26    12858.64    447.19 o 
  -3  13   5        0.99       66.16    135.58 o 
   0  13   5        2.87       70.46    143.76 o 
   3  13   5      805.50      873.77    115.56 o 
   6  13   5     1725.12     2158.59    203.48 o 
   9  13   5      412.74       80.34    371.57 o 
 -23  14   5      343.99      425.82    261.51 o 
 -20  14   5      264.81      295.44    286.21 o 
 -17  14   5      188.28     -316.05    210.70 o 
 -14  14   5     3047.93     3426.87    310.53 o 
 -11  14   5      374.21      -61.80    202.63 o 
  -8  14   5     1759.99     2231.78    323.87 o 
  -5  14   5     1599.07     1668.17    172.88 o 
  -2  14   5     3494.89     3312.85    212.74 o 
   1  14   5     1920.95     1740.39    152.97 o 
   4  14   5       45.53      -25.99    154.37 o 
   7  14   5      171.01      486.78    665.31 o 
  10  14   5        2.40      150.64    426.80 o 
 -22  15   5      309.77      632.97    273.65 o 
 -19  15   5       22.80       -7.53    230.78 o 
 -16  15   5      919.47     1206.64    255.64 o 
 -13  15   5     2021.26     2186.95    280.24 o 
 -10  15   5      481.74      123.63    202.64 o 
  -7  15   5      243.09      252.00    198.77 o 
  -4  15   5      325.21      439.26    155.16 o 
  -1  15   5      739.06      608.25    153.26 o 
   2  15   5     1069.39     1138.38    126.32 o 
   5  15   5       34.06     -116.01    173.35 o 
   8  15   5      178.47      -90.38    376.59 o 
 -24  16   5      171.43      -83.95    343.95 o 
 -21  16   5        5.21     -122.81    429.31 o 
 -18  16   5     1133.10     1195.48    273.32 o 
 -15  16   5      156.03        8.75    217.06 o 
 -12  16   5       10.98        6.74    201.21 o 
  -9  16   5     1375.64     1632.21    251.97 o 
  -6  16   5      104.30      317.92    189.26 o 
  -3  16   5      399.87      327.55    151.33 o 
   0  16   5       50.97      -62.65    120.03 o 
   3  16   5      381.44       57.62    229.04 o 
   6  16   5      468.65      220.93    371.57 o 
 -23  17   5      156.88      195.99    384.12 o 
 -20  17   5      444.26      330.04    262.45 o 
 -17  17   5      208.71       -3.40    466.97 o 
 -14  17   5      985.11      592.24    235.13 o 
 -11  17   5       18.47       64.39    195.36 o 
  -8  17   5      317.59       76.96    186.28 o 
  -5  17   5     2299.28     2297.05    203.44 o 
  -2  17   5      579.75      480.14    158.21 o 
   1  17   5     2672.70     2757.06    260.47 o 
   4  17   5       70.01     -266.12    326.38 o 
 -22  18   5      123.34      120.92    277.89 o 
 -19  18   5      370.17      321.93    263.64 o 
 -16  18   5      340.54       91.50    235.25 o 
 -13  18   5     2276.21     2650.19    303.97 o 
 -10  18   5     2820.96     2963.75    682.88 o 
  -7  18   5      819.06      794.10    219.03 o 
  -4  18   5       16.49     -168.21    326.38 o 
  -1  18   5      136.74     -188.57    236.00 o 
   2  18   5      300.95       32.66    225.27 o 
   5  18   5       90.38     -504.63    336.42 o 
 -21  19   5       67.59      -13.39    502.12 o 
 -18  19   5        1.46     -131.89    248.55 o 
 -15  19   5     1300.16      977.91    275.86 o 
 -12  19   5     2163.22     2210.37    341.44 o 
  -9  19   5        3.88       52.59    198.77 o 
  -6  19   5       25.91      115.10    190.85 o 
  -3  19   5      117.94      181.99    311.31 o 
   0  19   5     1040.09      588.33    308.80 o 
   3  19   5       15.27     -466.97    311.31 o 
 -20  20   5       91.36      -62.38    260.52 o 
 -17  20   5      157.12       67.20    243.56 o 
 -14  20   5       13.49     -312.78    208.52 o 
 -11  20   5      315.55       97.30    281.19 o 
  -8  20   5      224.23      308.49    219.21 o 
  -5  20   5      152.19     -124.06    251.06 o 
  -2  20   5      561.64      532.25    386.63 o 
   1  20   5        0.06     -276.17    341.44 o 
 -19  21   5        1.29      115.39    715.52 o 
 -16  21   5      689.78      427.86    260.37 o 
 -13  21   5       27.37     -172.93    210.56 o 
 -10  21   5      637.31      567.89    328.89 o 
  -7  21   5        5.19       52.50    258.59 o 
  -4  21   5      234.87     -512.16    341.44 o 
  -1  21   5      162.33     -391.65    361.53 o 
 -18  22   5       30.94       41.38    275.07 o 
 -15  22   5     2636.49     2989.67    354.63 o 
 -12  22   5      173.01     -157.38    215.49 o 
  -9  22   5       75.87      200.24    261.10 o 
  -6  22   5      195.13     -296.25    376.59 o 
  -3  22   5      225.13       -5.02    381.61 o 
 -17  23   5      142.56       -1.98    605.05 o 
 -14  23   5      114.93       51.85    238.72 o 
 -11  23   5        0.84      -56.52    219.72 o 
  -8  23   5      151.70      -25.11    411.74 o 
  -5  23   5      126.15      487.05    426.80 o 
 -16  24   5       66.30      134.57    482.03 o 
 -13  24   5       28.46      -60.25    426.80 o 
 -10  24   5       29.35     -549.82    366.55 o 
   0   0   6    16032.69    15345.71    331.62 o 
   1   1   6    92471.60    92348.66   1295.81 o 
  -1   2   6    37523.48    38047.70    812.28 o 
   2   2   6     3096.03     1290.44    145.61 o 
  -3   3   6     4595.89     4384.92    218.10 o 
   0   3   6       58.44      111.96     48.22 o 
   3   3   6      198.79      323.41     62.08 o 
  -5   4   6    47437.63    48107.41    568.91 o 
  -2   4   6    12952.45    12050.28    308.02 o 
   1   4   6     9757.52     9555.76    222.74 o 
   4   4   6    17051.47    16048.50    253.66 o 
  -7   5   6      302.37      212.53     62.55 o 
  -4   5   6       97.73       57.86     51.97 o 
  -1   5   6    39381.65    39895.95    629.45 o 
   2   5   6     2696.33     3360.90    132.51 o 
   5   5   6     1576.68     2063.35    144.14 o 
  -9   6   6    12375.00    12966.70    245.55 o 
  -6   6   6     2121.75     1418.86    114.08 o 
  -3   6   6    12889.96    11972.30    199.02 o 
   0   6   6     4660.89     4243.90    215.19 o 
   3   6   6     6826.11     6428.07    167.55 o 
   6   6   6    31530.82    30580.29    429.48 o 
 -11   7   6     1981.21     2394.52    124.09 o 
  -8   7   6    10591.99    11238.95    289.81 o 
  -5   7   6     8144.91    10614.65    386.63 o 
  -2   7   6    82378.29    86674.64   1284.55 o 
   1   7   6    13834.29    13344.91    256.92 o 
   4   7   6       17.21       45.40     85.64 o 
   7   7   6     2365.95     2419.03    204.12 o 
 -13   8   6      186.77       71.75    141.00 o 
 -10   8   6    18793.72    18938.66    625.14 o 
  -7   8   6    38415.99    35825.84   2829.44 o 
  -4   8   6    21204.45    21485.44    390.08 o 
  -1   8   6   126795.52   125502.85   1831.92 o 
   2   8   6      112.44      200.44     94.99 o 
   5   8   6     1542.72     1552.64    124.05 o 
   8   8   6      670.83      737.35    167.59 o 
 -15   9   6       15.39       14.10    318.85 o 
  -9   9   6     1776.61     1449.31    166.76 o 
  -6   9   6      477.15      471.99    147.10 o 
  -3   9   6    43698.48    48803.36    781.05 o 
   0   9   6    12483.65    11662.98    300.95 o 
   3   9   6     8438.80     8344.51    209.29 o 
   6   9   6    16127.17    16593.42    306.49 o 
   9   9   6      547.66      867.41    225.54 o 
 -17  10   6     4573.59     4701.57    335.90 o 
 -14  10   6    14192.02    14530.31    504.14 o 
  -8  10   6     5665.51     5687.10    289.22 o 
  -5  10   6    16770.35    15822.75    328.17 o 
  -2  10   6     6940.09     7057.76    241.77 o 
   1  10   6     2232.11     2517.78    151.40 o 
   4  10   6    16379.73    16156.54    299.38 o 
   7  10   6      649.82      772.14    168.18 o 
  10  10   6        7.26      318.60    230.97 o 
 -19  11   6     1131.07     1037.37    250.22 o 
 -16  11   6     1025.12     1040.78    308.80 o 
 -13  11   6      230.95      117.79    189.33 o 
  -7  11   6     5769.90     6063.23    318.02 o 
  -4  11   6     7891.79     6746.96    730.58 o 
  -1  11   6    10167.17     9590.24    291.05 o 
   2  11   6       29.57       82.76    116.23 o 
   5  11   6        5.80       31.96    100.83 o 
   8  11   6       37.63       49.37    155.76 o 
  11  11   6     1012.25     1426.58    271.31 o 
 -21  12   6      527.04      467.53    258.59 o 
 -18  12   6     3376.15     3112.88    311.48 o 
 -15  12   6     4885.68     4879.77    391.65 o 
 -12  12   6     3760.52     4457.58    317.64 o 
  -6  12   6     3402.00     3271.13    179.47 o 
  -3  12   6    21136.88    19579.88    496.43 o 
   0  12   6     1214.30     1400.14    228.24 o 
   3  12   6     7500.70     7611.30    213.60 o 
   6  12   6     7087.70     6929.52    254.47 o 
   9  12   6       13.31      222.91    204.28 o 
  12  12   6     1151.96     1054.45    466.97 o 
 -23  13   6      692.25     1076.94    281.07 o 
 -20  13   6      322.26      585.74    245.21 o 
 -17  13   6     6313.04     6455.23    392.03 o 
 -14  13   6     1661.35     1763.71    260.94 o 
 -11  13   6     3197.99     3494.56    301.54 o 
  -8  13   6      358.94      548.31    396.67 o 
  -5  13   6       74.26        4.41    121.64 o 
  -2  13   6     9908.02     9105.12    302.99 o 
   1  13   6      674.26      673.70    132.27 o 
   4  13   6     1639.17     2033.40    145.44 o 
   7  13   6      707.07     1012.43    263.49 o 
  10  13   6     1086.95     1315.55    456.93 o 
 -22  14   6       41.23     -205.79    226.52 o 
 -19  14   6     1882.02     1926.83    336.42 o 
 -16  14   6     5580.56     5520.75    379.86 o 
 -13  14   6     5235.21     5594.94    534.76 o 
 -10  14   6    23570.04    23724.78    676.37 o 
  -7  14   6      683.74      543.01    204.86 o 
  -4  14   6     3810.82     4192.21    231.32 o 
  -1  14   6       46.83       38.32    249.28 o 
   2  14   6     5233.32     4722.47    186.63 o 
   5  14   6      572.92      682.71    246.21 o 
   8  14   6     1215.98     1099.16    250.85 o 
 -24  15   6      152.78      429.53    366.55 o 
 -21  15   6      478.44     1011.28    276.94 o 
 -18  15   6     3946.89     4174.37    362.15 o 
 -15  15   6       67.67      -69.73    202.29 o 
 -12  15   6     2520.02     3132.76    300.79 o 
  -9  15   6     8015.63     8516.97    423.43 o 
  -6  15   6      172.37       87.63    273.65 o 
  -3  15   6     5144.15     5070.83    247.77 o 
   0  15   6     1936.23     2394.26    168.19 o 
   3  15   6      167.83       59.46    108.53 o 
   6  15   6     1006.00      763.81    343.95 o 
   9  15   6      204.99      165.70    406.72 o 
 -23  16   6      166.99      -91.95    338.93 o 
 -20  16   6      251.56      539.24    271.14 o 
 -17  16   6      987.76      715.70    250.22 o 
 -14  16   6     1138.54     1335.12    366.55 o 
 -11  16   6      547.30      619.89    487.05 o 
  -8  16   6      163.42       81.95    271.14 o 
  -5  16   6     4250.95     3818.78    300.36 o 
  -2  16   6     6569.82     6277.97    411.51 o 
   1  16   6     1432.53     1377.52    135.62 o 
   4  16   6     1765.14     1825.34    250.94 o 
   7  16   6       29.63     -276.17    351.48 o 
 -22  17   6      497.68     1030.58    303.18 o 
 -19  17   6      198.59      459.10    331.40 o 
 -16  17   6      478.99      520.58    248.43 o 
 -13  17   6     3119.27     3575.97    329.28 o 
 -10  17   6    13255.05    12179.95    495.57 o 
  -7  17   6     5577.56     6164.43    359.49 o 
  -4  17   6     5667.31     5235.02    335.39 o 
  -1  17   6     2122.00     2151.07    173.82 o 
   2  17   6      638.31      665.39    213.60 o 
   5  17   6      228.27      110.47    356.50 o 
 -21  18   6       94.66      469.77    279.88 o 
 -18  18   6      167.37     -345.16    230.11 o 
 -15  18   6        5.12      101.97    232.74 o 
 -12  18   6     1466.33     1713.98    311.31 o 
  -9  18   6     1587.90     1916.09    273.65 o 
  -6  18   6     2522.80     2527.34    278.69 o 
  -3  18   6     2461.94     2352.84    514.67 o 
   0  18   6       49.97       66.22    229.82 o 
   3  18   6      830.39       15.06    336.42 o 
 -20  19   6      860.71     1032.40    307.37 o 
 -17  19   6      377.43      203.48    254.49 o 
 -14  19   6     1711.65     1189.67    274.49 o 
 -11  19   6      839.39      982.97    249.41 o 
  -8  19   6      246.71      283.23    215.49 o 
  -5  19   6     5471.51     5219.95    350.91 o 
  -2  19   6     3333.60     3683.58    246.58 o 
   1  19   6      887.45      425.43    246.28 o 
 -19  20   6      461.48      161.07    267.72 o 
 -16  20   6     2156.21     1995.49    319.37 o 
 -13  20   6      546.54      142.44    258.59 o 
 -10  20   6      256.97      148.53    384.12 o 
  -7  20   6     1422.02     1484.14    303.78 o 
  -4  20   6      821.13      802.19    313.82 o 
  -1  20   6       59.12     -165.70    346.46 o 
 -21  21   6       80.65     -239.87    273.85 o 
 -18  21   6     1231.06     1319.08    665.31 o 
 -15  21   6      289.36      428.27    469.48 o 
 -12  21   6     1520.93     1481.91    285.87 o 
  -9  21   6     4082.45     3920.27    474.50 o 
  -6  21   6      175.56       56.63    406.72 o 
  -3  21   6       21.31     -291.23    361.53 o 
   0  21   6      378.74      175.74    401.69 o 
 -17  22   6        3.83      -79.33    263.57 o 
 -14  22   6      400.77      250.44    662.80 o 
 -11  22   6       99.19      279.64    313.82 o 
  -8  22   6      667.56      143.82    226.65 o 
  -5  22   6      174.96      175.74    421.78 o 
 -16  23   6      280.08     -133.42    607.56 o 
 -13  23   6      358.30     -127.99    238.42 o 
 -10  23   6      228.25     -148.42    222.01 o 
  -7  23   6       67.26     -542.29    391.65 o 
 -15  24   6      450.53      432.45    277.44 o 
 -12  24   6     1704.57     1363.83    416.76 o 
  -9  24   6      143.74      236.00    436.84 o 
  -1   1   7      218.39      108.82     79.50 o 
  -3   2   7     1402.55     1173.80     60.63 o 
   0   2   7     9278.48     9068.91    159.67 o 
  -5   3   7      591.86      399.22     67.75 o 
  -2   3   7     6827.94     7292.33    127.63 o 
  -7   4   7    15548.95    16360.56    254.38 o 
  -4   4   7     3684.90     3435.90    107.37 o 
  -1   4   7      211.13      173.46     56.87 o 
   2   4   7     5901.10     6462.13    168.69 o 
  -9   5   7       16.23      -31.78     72.50 o 
  -6   5   7     4942.24     4882.11    128.91 o 
  -3   5   7       17.28      -14.04     50.53 o 
   0   5   7    20894.11    21330.24    482.52 o 
   3   5   7     1095.90     1466.00     96.89 o 
 -11   6   7     4045.07     4372.00    154.82 o 
  -8   6   7     1787.37     2001.99    143.84 o 
  -5   6   7      105.34       74.01     61.60 o 
  -2   6   7      199.98      187.33     76.60 o 
   1   6   7     7568.40     8764.16    310.10 o 
   4   6   7     4463.62     4373.54    156.73 o 
 -13   7   7     3490.75     3989.83    235.79 o 
 -10   7   7     2311.93     2090.15    197.33 o 
  -7   7   7      140.09      332.35    101.13 o 
  -4   7   7     6869.28     7262.72    312.37 o 
  -1   7   7    21206.99    19731.33    488.19 o 
   2   7   7     1270.35     1340.90    116.68 o 
   5   7   7     2915.64     3039.13    144.58 o 
 -15   8   7      187.70       79.50    149.48 o 
 -12   8   7     1355.30     1498.33    282.15 o 
  -9   8   7     3307.81     3301.61    179.49 o 
  -6   8   7     1113.93      908.28    276.17 o 
  -3   8   7    60508.92    57506.44    894.15 o 
   0   8   7    10233.52    10251.25    276.61 o 
   3   8   7     2208.04     2107.80    127.22 o 
   6   8   7    10197.43    10703.31    283.06 o 
 -17   9   7      277.20      381.52    204.97 o 
 -14   9   7      539.41      449.18    200.89 o 
 -11   9   7     2103.97     2018.52    326.38 o 
  -8   9   7     5099.12     4965.95    421.78 o 
  -5   9   7     4103.65     4133.91    166.53 o 
  -2   9   7    11661.89    12410.80    298.79 o 
   1   9   7     8850.93     8780.81    240.62 o 
   4   9   7       25.42       70.29    102.22 o 
   7   9   7     2551.81     2810.93    217.74 o 
 -19  10   7      323.24      131.36    214.69 o 
 -16  10   7       19.13        2.70    182.08 o 
 -13  10   7     3372.97     4200.30    753.18 o 
 -10  10   7     1296.70      132.35    125.53 o 
  -7  10   7       40.22      188.38    153.68 o 
  -4  10   7     1863.51     2057.74    186.03 o 
  -1  10   7      489.15      459.25    129.75 o 
   2  10   7       86.08      198.71    113.52 o 
   5  10   7       36.11      105.99    105.02 o 
   8  10   7     1961.81     1826.79    249.50 o 
 -21  11   7        0.61       16.60    341.44 o 
 -18  11   7        7.58      155.18    204.97 o 
 -15  11   7      224.62       65.69    193.28 o 
 -12  11   7       35.65      -21.30    175.51 o 
  -9  11   7     1547.66     1029.34    271.14 o 
  -6  11   7    10304.86    10669.82    259.15 o 
  -3  11   7     5945.22     5761.51    227.14 o 
   0  11   7      492.68      353.53    121.20 o 
   3  11   7     1686.86     1527.50    145.72 o 
   6  11   7     4332.13     4007.33    205.05 o 
   9  11   7       41.89      192.92    209.90 o 
 -23  12   7       34.17      153.29    242.43 o 
 -20  12   7      439.39      340.76    278.68 o 
 -17  12   7      647.12     1034.78    235.13 o 
 -14  12   7      302.32      137.18    193.48 o 
 -11  12   7     7245.34     6716.90    416.76 o 
  -8  12   7     2034.00     2100.51    276.17 o 
  -5  12   7     3406.14     3222.02    183.50 o 
  -2  12   7        5.03     -154.53    126.33 o 
   1  12   7       24.91      141.18    120.79 o 
   4  12   7      606.72      593.33    113.97 o 
   7  12   7      137.59      244.67    158.81 o 
  10  12   7      120.21      756.67    235.78 o 
 -22  13   7       15.79      132.68    336.42 o 
 -19  13   7       66.08      419.25    321.36 o 
 -16  13   7     6131.44     6662.30    793.35 o 
 -13  13   7     2791.03     3318.90    310.65 o 
 -10  13   7     3254.78     3218.23    296.07 o 
  -7  13   7      759.16      455.61    197.84 o 
  -4  13   7     1305.85     1082.69    157.01 o 
  -1  13   7      411.62      435.44    155.32 o 
   2  13   7        3.60     -125.91    111.51 o 
   5  13   7     1539.92     1282.69    154.04 o 
   8  13   7       98.73       50.34    166.71 o 
 -21  14   7      700.32      595.32    286.21 o 
 -18  14   7      170.91       90.83    220.05 o 
 -15  14   7     2028.63     1992.62    464.46 o 
 -12  14   7     2362.48     2532.69    282.38 o 
  -9  14   7     8318.80     7895.03    412.21 o 
  -6  14   7     2811.76     2679.17    343.95 o 
  -3  14   7      362.26      378.51    163.78 o 
   0  14   7      408.43      246.53    125.77 o 
   3  14   7      341.07      141.67    112.40 o 
   6  14   7      451.99      367.83    319.24 o 
   9  14   7      237.93     -185.78    366.55 o 
 -23  15   7      187.77      -28.73    255.34 o 
 -20  15   7      125.45     -161.12    268.63 o 
 -17  15   7      336.52      282.59    411.74 o 
 -14  15   7      128.12      214.02    215.19 o 
 -11  15   7     1757.03     1619.37    254.46 o 
  -8  15   7      372.20      458.06    205.93 o 
  -5  15   7     5298.74     5901.84    479.52 o 
  -2  15   7      340.16       75.96    142.06 o 
   1  15   7      865.52      552.62    137.21 o 
   4  15   7        6.10       44.22    128.28 o 
   7  15   7        6.47      350.93    680.37 o 
 -22  16   7        0.92     -135.14    245.81 o 
 -19  16   7      601.03      839.73    416.76 o 
 -16  16   7      490.56      769.37    258.59 o 
 -13  16   7      537.87      411.38    223.76 o 
 -10  16   7      130.85       49.11    236.00 o 
  -7  16   7      649.01      881.55    216.92 o 
  -4  16   7      535.36      624.80    207.41 o 
  -1  16   7      443.80      266.37    132.79 o 
   2  16   7     1829.99     1767.87    149.34 o 
   5  16   7        3.20     -172.28    318.85 o 
 -21  17   7        1.19      -39.84    245.82 o 
 -18  17   7      550.45      595.73    296.25 o 
 -15  17   7       15.82     -102.76    227.34 o 
 -12  17   7      315.77      283.09    298.76 o 
  -9  17   7     6256.33     6060.57    375.89 o 
  -6  17   7        2.54     -137.58    183.83 o 
  -3  17   7        4.48     -257.65    171.76 o 
   0  17   7     1208.06      908.86    165.25 o 
   3  17   7        0.27     -115.34    193.32 o 
   6  17   7       25.20       60.25    366.55 o 
 -20  18   7        5.95      -12.15    600.03 o 
 -17  18   7        9.81     -207.98    474.50 o 
 -14  18   7      239.57      192.54    231.64 o 
 -11  18   7      154.11      229.80    228.46 o 
  -8  18   7       26.48       72.56    202.50 o 
  -5  18   7     1102.78     1143.29    236.46 o 
  -2  18   7      499.52      272.13    166.64 o 
   1  18   7       54.03     -219.83    146.55 o 
   4  18   7       88.85     -220.93    331.40 o 
 -22  19   7       95.43      -70.81    276.87 o 
 -19  19   7      475.33      591.38    287.00 o 
 -16  19   7      285.95      358.49    255.77 o 
 -13  19   7      113.95     -168.82    219.46 o 
 -10  19   7       92.20       96.63    216.36 o 
  -7  19   7      675.93      436.15    223.73 o 
  -4  19   7       45.94        2.45    223.44 o 
  -1  19   7      708.34      902.70    231.08 o 
   2  19   7     1123.23     1506.36    406.72 o 
 -21  20   7      116.87      195.09    316.33 o 
 -18  20   7     1915.33     1844.73    332.33 o 
 -15  20   7        5.37     -327.85    231.64 o 
 -12  20   7        0.58       60.07    230.38 o 
  -9  20   7      488.78      621.28    239.65 o 
  -6  20   7        2.61      -52.25    205.14 o 
  -3  20   7      369.80      334.56    284.79 o 
   0  20   7      837.48      416.76    386.63 o 
 -20  21   7       14.16       29.91    286.21 o 
 -17  21   7       20.27       28.87    264.21 o 
 -14  21   7      285.79       81.84    238.87 o 
 -11  21   7      872.45      846.45    262.53 o 
  -8  21   7       84.01      158.59    221.03 o 
  -5  21   7      105.51      -31.13    208.89 o 
  -2  21   7      212.54     -301.27    361.53 o 
 -19  22   7      171.22     -408.90    272.60 o 
 -16  22   7       35.06       25.53    389.14 o 
 -13  22   7       27.91     -350.23    233.49 o 
 -10  22   7      306.65      -16.50    359.01 o 
  -7  22   7      180.46      327.86    313.82 o 
  -4  22   7       22.05     -215.91    386.63 o 
 -15  23   7        4.32     -182.57    384.12 o 
 -12  23   7      214.00      218.74    246.81 o 
  -9  23   7      179.57      219.93    242.32 o 
  -6  23   7       39.67     -587.48    391.65 o 
   0   1   8     9132.16     8498.70    173.40 o 
  -2   2   8      213.25      443.16     70.97 o 
   1   2   8    10802.58    10541.29    206.27 o 
  -4   3   8    66491.12    64154.17    738.81 o 
  -1   3   8    15327.50    13167.45    304.39 o 
   2   3   8     8748.53     7585.02    177.56 o 
  -6   4   8     9717.48    10047.93    188.68 o 
  -3   4   8     2341.11     2285.04     92.26 o 
   0   4   8     3395.19     3998.05    159.09 o 
   3   4   8     8393.18     7716.79    191.02 o 
  -8   5   8    22093.68    21855.70    356.78 o 
  -5   5   8     1837.28     1847.80     79.98 o 
  -2   5   8     3639.06     4795.16    123.51 o 
   1   5   8    28271.20    29428.55    438.94 o 
   4   5   8      101.37      105.06     82.61 o 
 -10   6   8     9694.07     9530.89    211.82 o 
  -7   6   8    27621.97    26973.04    588.02 o 
  -4   6   8    36305.27    37288.68    459.42 o 
  -1   6   8    36825.35    32002.84   2289.66 o 
   2   6   8     4110.33     4464.42    167.70 o 
   5   6   8      282.83      296.89     98.98 o 
 -12   7   8      235.06      390.78    147.34 o 
  -9   7   8     3089.09     2882.96    662.80 o 
  -6   7   8     1562.37     1396.51    137.63 o 
  -3   7   8    35597.18    36145.98    558.32 o 
   0   7   8     6205.11     6453.61    187.04 o 
   3   7   8     7585.40     7783.41    203.03 o 
   6   7   8     2090.00     2053.58    164.60 o 
 -14   8   8    11844.36    12482.59    385.16 o 
 -11   8   8     9512.33     9752.62    325.34 o 
  -8   8   8    13363.02    14871.38    527.22 o 
  -5   8   8     9691.18    10029.51    484.54 o 
  -2   8   8    31222.91    31382.43    697.51 o 
   1   8   8     6022.37     5948.80    198.70 o 
   4   8   8     1032.87     1010.25    118.74 o 
   7   8   8      428.31      458.00    186.06 o 
 -16   9   8      363.88      371.97    191.82 o 
 -13   9   8     3696.46     3462.04    249.11 o 
 -10   9   8     3060.27      868.66    185.78 o 
  -4   9   8     5915.22     4791.36    134.86 o 
  -1   9   8    34489.84    32717.58    586.25 o 
   2   9   8     3058.04     3437.65    174.63 o 
   5   9   8     9502.21     8790.00    264.08 o 
   8   9   8       57.94      312.67    254.13 o 
 -18  10   8     1689.88     1976.39    552.33 o 
 -15  10   8     3956.54     4439.89    329.97 o 
 -12  10   8     4414.26     4229.74    308.83 o 
  -9  10   8     1276.65      -27.99    115.49 o 
  -6  10   8      187.88       15.29    348.97 o 
  -3  10   8    37531.23    37308.89    647.34 o 
   0  10   8     8370.35     7921.98    274.68 o 
   3  10   8      337.07      541.40    124.44 o 
   6  10   8     1446.82     1685.20    184.81 o 
   9  10   8       54.86       71.25    166.91 o 
 -20  11   8      431.72      474.97    303.78 o 
 -17  11   8     3886.16     3851.74    329.28 o 
 -14  11   8     2583.28     2422.24    271.18 o 
 -11  11   8        9.77      -65.01    168.40 o 
  -8  11   8      711.81      836.11    203.58 o 
  -5  11   8     5693.15     5555.74    202.33 o 
  -2  11   8     1970.18     1800.48    163.92 o 
   1  11   8     4164.85     4406.37    201.00 o 
   4  11   8     8566.98     8416.02    232.43 o 
   7  11   8      123.84     -193.86    148.52 o 
  10  11   8     2875.14     2651.40    497.10 o 
 -22  12   8       64.09       64.30    426.80 o 
 -19  12   8     1063.84     1029.22    256.51 o 
 -16  12   8     2775.68     2822.43    297.99 o 
 -13  12   8     7798.33     7455.83    397.44 o 
 -10  12   8    25299.40    25201.69    683.14 o 
  -7  12   8     2983.18     2714.63    260.08 o 
  -4  12   8      654.29      646.42    134.63 o 
  -1  12   8      743.60      553.59    181.96 o 
   2  12   8      103.43       67.32    115.78 o 
   5  12   8     2805.35     2899.76    191.02 o 
   8  12   8     2189.94     1904.38    218.76 o 
  11  12   8     1090.52     1796.43    933.94 o 
 -21  13   8      186.81      253.07    238.69 o 
 -18  13   8      938.60      918.83    353.99 o 
 -15  13   8     1379.00     1689.52    257.25 o 
 -12  13   8     6241.44     5908.83    449.40 o 
  -9  13   8     2185.68     2143.29    527.22 o 
  -6  13   8       37.04     -125.53    185.50 o 
  -3  13   8      214.01      215.98    214.23 o 
   0  13   8       13.92      102.66    119.01 o 
   3  13   8     1719.45     1546.24    138.74 o 
   6  13   8     1021.62     1474.57    164.64 o 
   9  13   8       36.91      -89.51    416.76 o 
 -23  14   8      517.63      779.85    301.27 o 
 -20  14   8     2718.32     2157.14    311.90 o 
 -17  14   8     3170.98     2743.20    313.84 o 
 -14  14   8      457.94      528.41    218.33 o 
 -11  14   8     5629.73     5271.43    532.25 o 
  -8  14   8      569.04      506.15    211.05 o 
  -5  14   8     1139.58     1268.98    232.74 o 
  -2  14   8     7626.30     7419.32    283.94 o 
   1  14   8    12144.23    12096.87    307.07 o 
   4  14   8     3388.52     3349.81    200.25 o 
   7  14   8       96.03      369.24    252.64 o 
 -22  15   8       90.76      626.06    274.32 o 
 -19  15   8      478.87      467.44    243.75 o 
 -16  15   8     2196.83     2030.81    295.69 o 
 -13  15   8       58.97      118.89    436.84 o 
 -10  15   8     1858.54     1507.21    250.73 o 
  -7  15   8      500.34      460.33    205.09 o 
  -4  15   8     1478.79     1619.88    236.46 o 
  -1  15   8     2030.59     1797.02    164.00 o 
   2  15   8      981.55     1139.75    135.38 o 
   5  15   8      376.19      370.90    163.72 o 
   8  15   8      189.18      238.00    236.34 o 
 -21  16   8       67.87     -103.98    266.12 o 
 -18  16   8       63.16       -2.03    233.49 o 
 -15  16   8        8.41      -49.13    221.89 o 
 -12  16   8    10349.39    10788.77    483.86 o 
  -9  16   8     3347.88     3475.82    310.27 o 
  -6  16   8     5589.52     5410.15    351.02 o 
  -3  16   8     5065.50     4760.18    519.69 o 
   0  16   8      201.66      191.59    133.01 o 
   3  16   8      783.11      659.59    142.17 o 
   6  16   8      308.62      637.77    224.22 o 
 -20  17   8      651.37      823.60    276.67 o 
 -17  17   8       87.54      510.79    401.69 o 
 -14  17   8       91.01      164.10    228.49 o 
 -11  17   8     1729.66     2068.24    318.85 o 
  -8  17   8      869.51      737.20    229.21 o 
  -5  17   8     3340.72     4026.02    364.04 o 
  -2  17   8      766.67      924.95    180.00 o 
   1  17   8     1555.28     1324.99    150.07 o 
   4  17   8      865.15     1252.46    730.58 o 
 -22  18   8       28.38      132.38    449.40 o 
 -19  18   8      431.23      352.31    454.42 o 
 -16  18   8     1244.88     1454.06    301.23 o 
 -13  18   8     1296.87     1073.54    268.09 o 
 -10  18   8     2193.27     2000.66    292.90 o 
  -7  18   8      118.88      260.35    216.36 o 
  -4  18   8      281.11       69.95    196.90 o 
  -1  18   8      863.07      994.96    183.63 o 
   2  18   8      432.31      446.23    705.48 o 
 -21  19   8       23.36      -30.63    282.98 o 
 -18  19   8      535.95      855.83    296.07 o 
 -15  19   8     2708.39     2509.22    330.82 o 
 -12  19   8     5202.33     5255.20    537.27 o 
  -9  19   8     2011.68     2138.91    291.95 o 
  -6  19   8     2063.96     2323.58    331.40 o 
  -3  19   8     1491.64     1332.13    254.49 o 
   0  19   8       41.37      172.82    156.26 o 
 -20  20   8        4.40     -169.46    277.44 o 
 -17  20   8       78.86      171.47    266.12 o 
 -14  20   8       11.58        5.02    235.25 o 
 -11  20   8      350.02      282.66    318.85 o 
  -8  20   8     1237.60     1319.46    268.99 o 
  -5  20   8     1411.12     1655.96    269.85 o 
  -2  20   8      107.91       88.01    286.21 o 
 -19  21   8     1131.18     1297.81    336.72 o 
 -16  21   8      524.19      968.85    484.54 o 
 -13  21   8      249.42     -311.89    238.51 o 
 -10  21   8      323.32      233.92    243.70 o 
  -7  21   8      154.81      387.83    504.63 o 
  -4  21   8      393.26      288.77    283.70 o 
 -18  22   8      871.84      773.88    308.82 o 
 -15  22   8      878.26      508.20    283.82 o 
 -12  22   8     2077.57     2395.88    329.18 o 
  -9  22   8       81.48     -318.96    212.64 o 
  -6  22   8       10.70     -238.03    288.72 o 
 -14  23   8     1990.57     1932.58    336.38 o 
 -11  23   8      222.32      112.79    254.49 o 
  -8  23   8      939.89      431.32    353.99 o 
   0   0   9     1984.84     2187.23    261.10 o 
   1   1   9     6080.07     5421.46    133.92 o 
  -1   2   9     2993.97     2594.02     86.35 o 
   2   2   9      180.93      159.26     52.25 o 
  -3   3   9     7122.86     6968.87    153.44 o 
   0   3   9     8944.30     7958.31    164.53 o 
   3   3   9      670.58      795.01     81.06 o 
  -5   4   9     1260.86     1315.59     74.33 o 
  -2   4   9     5234.26     4952.63    270.25 o 
   1   4   9      251.90      175.97     55.17 o 
   4   4   9     3285.89     3148.83    308.58 o 
  -7   5   9     2296.10     2201.90    144.37 o 
  -4   5   9       26.03      -67.88     56.22 o 
  -1   5   9      873.97      706.37     89.40 o 
   2   5   9      797.55      918.57    100.84 o 
   5   5   9     7443.60     7230.07    197.81 o 
  -9   6   9     2809.79     3049.31    162.98 o 
  -6   6   9     3060.43     3256.84    112.16 o 
  -3   6   9    45800.13    46100.89    560.26 o 
   0   6   9        3.34      102.32     76.72 o 
   3   6   9       11.83      -47.90     82.07 o 
   6   6   9     2413.97     2348.17    169.31 o 
 -11   7   9     2545.17     2723.16    238.67 o 
  -8   7   9     7086.43     6240.61    305.34 o 
  -5   7   9     2087.25     2030.69    112.45 o 
  -2   7   9      340.46      181.42    117.32 o 
   1   7   9    10294.36    10896.66    250.77 o 
   4   7   9     7749.33     7151.82    207.74 o 
   7   7   9     3689.68     3654.02    202.47 o 
 -13   8   9      396.58      624.90    166.72 o 
  -7   8   9     4491.67     4725.74    228.29 o 
  -4   8   9      353.23      102.59     93.49 o 
  -1   8   9     1895.76     2061.70    175.87 o 
   2   8   9    10990.67    10624.12    260.96 o 
   5   8   9     1918.46     1962.91    162.70 o 
   8   8   9     2314.03     2500.33    223.87 o 
 -15   9   9     2072.47     2368.76    282.57 o 
 -12   9   9       27.28      404.25    158.05 o 
  -9   9   9     2847.43     2013.65    740.62 o 
  -6   9   9     2117.83     1581.67    286.21 o 
  -3   9   9     3938.26     3615.11    257.39 o 
   0   9   9     2804.08     2822.75    156.99 o 
   3   9   9     1534.08     1434.66    131.12 o 
   6   9   9       93.36       -3.91    116.57 o 
   9   9   9       13.55     -137.18    162.45 o 
 -17  10   9       50.60      137.89    271.14 o 
 -14  10   9       51.31      133.42    251.06 o 
 -11  10   9    10828.77    11390.72    497.10 o 
  -8  10   9      426.81      507.14    261.10 o 
  -5  10   9    15185.13    15461.46    338.06 o 
  -2  10   9     1464.95     1371.76    149.59 o 
   1  10   9       20.35      -37.87    115.41 o 
   4  10   9     5628.94     5690.70    222.35 o 
   7  10   9      725.39      822.47    147.83 o 
  10  10   9      555.88      606.38    237.62 o 
 -19  11   9      779.73      750.81    240.18 o 
 -16  11   9      771.28      755.19    225.27 o 
 -13  11   9     1568.04     1341.36    235.61 o 
 -10  11   9      902.70     1094.29    464.46 o 
  -7  11   9     5742.13     4801.24    303.43 o 
  -4  11   9     1421.28     1009.39    344.37 o 
  -1  11   9       51.26       43.89    134.36 o 
   2  11   9      227.68      125.46    120.04 o 
   5  11   9     1377.13     1266.90    151.39 o 
   8  11   9     1425.52     1406.33    206.16 o 
  11  11   9      184.09      -35.07    512.16 o 
 -21  12   9      339.86      138.28    230.97 o 
 -18  12   9       13.17       29.92    273.65 o 
 -15  12   9      602.05      470.91    208.38 o 
 -12  12   9    11830.89    11270.37    808.41 o 
  -9  12   9        4.16     -147.55    182.99 o 
  -6  12   9       48.54       67.79    186.57 o 
  -3  12   9     2710.88     2157.88    202.09 o 
   0  12   9     7184.42     6962.68    236.99 o 
   3  12   9     2047.94     2059.20    147.23 o 
   6  12   9     1990.36     1805.34    173.79 o 
   9  12   9       44.36       34.38    207.23 o 
 -23  13   9       32.85      306.19    326.38 o 
 -20  13   9      177.95      757.65    366.55 o 
 -17  13   9        1.05      137.49    218.33 o 
 -14  13   9     2443.24     2426.76    544.80 o 
 -11  13   9     1221.21     1510.74    261.10 o 
  -8  13   9      328.20      214.80    207.23 o 
  -5  13   9    11488.18    11700.08    463.13 o 
  -2  13   9       20.27      141.96    168.38 o 
   1  13   9      683.32      498.53    150.02 o 
   4  13   9      401.07      442.09    193.44 o 
   7  13   9       49.87       55.69    162.45 o 
  10  13   9      130.90      152.35    424.29 o 
 -22  14   9      105.48      113.57    276.17 o 
 -19  14   9      100.93      279.23    232.38 o 
 -16  14   9      609.19      730.90    239.64 o 
 -13  14   9       84.45       50.76    191.53 o 
 -10  14   9     4555.37     4988.21    354.84 o 
  -7  14   9     2544.66     2809.03    284.48 o 
  -4  14   9       65.30      -76.79    181.83 o 
  -1  14   9       11.86     -175.32    118.86 o 
   2  14   9      875.77      855.26    130.26 o 
   5  14   9      115.06      367.60    139.60 o 
   8  14   9      147.96      221.75    259.38 o 
 -21  15   9       30.16      261.89    258.90 o 
 -18  15   9     1185.29     1449.18    279.88 o 
 -15  15   9     1286.92     1058.67    256.51 o 
 -12  15   9      198.89      491.30    268.63 o 
  -9  15   9     2103.77     2288.64    272.28 o 
  -6  15   9     2354.00     2152.91    263.64 o 
  -3  15   9      844.59     1118.44    253.57 o 
   0  15   9      413.57      283.89    136.73 o 
   3  15   9      409.91      239.84    195.68 o 
   6  15   9      531.09      619.01    255.97 o 
 -20  16   9      366.61      593.82    308.80 o 
 -17  16   9      829.72      564.19    254.46 o 
 -14  16   9       13.11      122.11    216.23 o 
 -11  16   9     1239.91     1280.56    257.92 o 
  -8  16   9     2812.38     2891.34    296.07 o 
  -5  16   9      424.29      276.17    207.41 o 
  -2  16   9      774.77      627.89    214.32 o 
   1  16   9        1.92       88.12    115.44 o 
   4  16   9      633.07      618.68    175.43 o 
 -22  17   9      331.41      681.43    456.93 o 
 -19  17   9      899.32     1237.65    289.35 o 
 -16  17   9      228.77       61.66    389.14 o 
 -13  17   9     1205.04      891.74    256.57 o 
 -10  17   9      202.37       -2.41    211.11 o 
  -7  17   9      281.22      419.09    233.49 o 
  -4  17   9      180.62      183.97    199.67 o 
  -1  17   9       94.95       68.67    157.69 o 
   2  17   9     1173.36     1356.51    166.38 o 
   5  17   9       86.33       90.30    212.17 o 
 -21  18   9      236.64      328.54    280.22 o 
 -18  18   9     1319.91     1594.86    319.31 o 
 -15  18   9       10.58      335.77    245.21 o 
 -12  18   9      348.30      854.76    258.78 o 
  -9  18   9        3.97     -300.90    200.60 o 
  -6  18   9     1249.80      935.72    244.90 o 
  -3  18   9      831.43      594.76    226.74 o 
   0  18   9      521.09      515.30    160.29 o 
   3  18   9       38.82      627.65    291.23 o 
 -20  19   9      555.64      401.43    323.87 o 
 -17  19   9       22.35     -180.32    273.65 o 
 -14  19   9      885.32     1057.34    279.41 o 
 -11  19   9      874.28     1258.68    277.20 o 
  -8  19   9      221.34       72.06    228.02 o 
  -5  19   9      316.66      331.28    220.57 o 
  -2  19   9       25.94       -7.34    205.38 o 
   1  19   9       13.30      657.78    286.21 o 
 -19  20   9      104.87      198.25    396.67 o 
 -16  20   9      728.81      634.00    278.52 o 
 -13  20   9      124.55      -37.57    451.91 o 
 -10  20   9        3.77     -224.84    246.04 o 
  -7  20   9      244.71     -151.11    215.35 o 
  -4  20   9       22.10      -24.42    209.92 o 
  -1  20   9        6.37       79.20    179.27 o 
 -18  21   9      563.54      794.58    308.83 o 
 -15  21   9        3.02       36.40    253.79 o 
 -12  21   9      203.25      130.05    246.04 o 
  -9  21   9       40.65     -293.12    195.41 o 
  -6  21   9       37.03       50.83    281.19 o 
  -3  21   9       15.39       99.01    281.34 o 
 -17  22   9        9.77       69.34    331.40 o 
 -14  22   9      421.10      244.90    326.38 o 
 -11  22   9       89.27      112.84    256.96 o 
  -8  22   9      174.36     -236.29    229.40 o 
  -5  22   9        0.94       22.13    229.40 o 
 -13  23   9      724.28      411.58    381.61 o 
 -10  23   9      416.23      590.57    276.27 o 
  -1   1  10    15717.28    15473.17    218.70 o 
  -3   2  10      727.39     1047.85     74.83 o 
   0   2  10       15.20       86.40     54.13 o 
  -5   3  10    21696.39    20462.31    309.63 o 
  -2   3  10      318.50      100.45     58.81 o 
   1   3  10     5015.67     4352.61    135.35 o 
  -7   4  10     2626.47     3081.56    160.84 o 
  -4   4  10      393.22      284.01     57.63 o 
  -1   4  10      529.87      696.05     71.52 o 
   2   4  10     2980.35     3214.80    165.02 o 
  -9   5  10      207.50       94.14     71.94 o 
  -6   5  10    17507.04    17985.04    278.08 o 
  -3   5  10    14025.62    12951.68    251.84 o 
   0   5  10    41997.11    39037.65   1564.59 o 
   3   5  10    43956.88    41789.67    742.45 o 
 -11   6  10       10.09       21.58    121.41 o 
  -8   6  10      390.09      296.32     99.41 o 
  -5   6  10     2571.10     2921.97    145.67 o 
  -2   6  10     6107.19     6309.77    154.71 o 
   1   6  10     9335.35     9556.30    265.92 o 
   4   6  10       41.64      -55.17     95.91 o 
 -13   7  10     6162.01     6205.16    242.85 o 
 -10   7  10    14468.36     8952.77    482.03 o 
  -7   7  10     7037.42     6718.81    265.21 o 
  -4   7  10     7869.54     7186.28    166.80 o 
  -1   7  10     4358.66     4608.24    228.02 o 
   2   7  10      776.81      771.02    121.55 o 
   5   7  10       41.46      123.63    123.77 o 
 -15   8  10     6806.84     6956.62    331.92 o 
 -12   8  10     1586.29     1376.66    186.30 o 
  -9   8  10     1280.58     1218.14    202.29 o 
  -6   8  10    20498.74    19236.24   1284.08 o 
  -3   8  10    15278.55    12340.79    906.32 o 
   0   8  10     6345.80     6748.57    213.57 o 
   3   8  10    12112.94    11498.83    258.54 o 
   6   8  10      261.75       81.35    122.90 o 
 -17   9  10      711.38      525.10    200.69 o 
 -14   9  10     7205.31     7361.56    320.54 o 
 -11   9  10       91.18       -2.58    141.65 o 
  -8   9  10     3120.57     3440.70    266.00 o 
  -5   9  10     2307.15     2745.53    169.24 o 
  -2   9  10     3155.84     3113.02    181.49 o 
   1   9  10     3940.33     3802.30    269.97 o 
   4   9  10       83.43      -69.76    113.71 o 
   7   9  10     1554.06     1792.55    170.70 o 
 -19  10  10      535.98      923.50    245.21 o 
 -16  10  10     2164.91     2579.58    237.02 o 
 -13  10  10    16577.31    17229.42    836.03 o 
 -10  10  10      446.03      406.81    195.18 o 
  -7  10  10     8641.38     6186.10    487.05 o 
  -4  10  10     7360.31     6774.38    389.14 o 
  -1  10  10      221.47      203.74    118.13 o 
   2  10  10     1033.84     1115.37    141.68 o 
   5  10  10      222.63      296.86    129.77 o 
   8  10  10     1250.88     1701.49    214.32 o 
 -21  11  10      126.40      179.46    229.14 o 
 -18  11  10      294.84      -78.48    205.10 o 
 -15  11  10      433.35      283.41    203.95 o 
 -12  11  10     2554.23     2153.63    257.39 o 
  -9  11  10     2578.53     2881.21    364.04 o 
  -6  11  10     4999.09     4496.65    310.65 o 
  -3  11  10     4050.51     4068.08    210.63 o 
   0  11  10      488.80      531.90    129.64 o 
   3  11  10     1162.01     1017.74    140.08 o 
   6  11  10     1348.92     1279.60    167.31 o 
   9  11  10      208.88      106.43    254.68 o 
 -20  12  10     1203.59     1340.38    562.37 o 
 -17  12  10     3480.69     3895.92    343.52 o 
 -14  12  10     3538.77     3477.94    640.20 o 
 -11  12  10     5732.53     5791.05    352.62 o 
  -8  12  10     7944.88     8818.00    415.82 o 
  -5  12  10      694.44      622.33    331.40 o 
  -2  12  10     5928.97     5841.45    248.32 o 
   1  12  10     3496.62     3731.78    229.74 o 
   4  12  10     1035.52      834.81    144.62 o 
   7  12  10      123.87      195.53    165.37 o 
  10  12  10      409.61      839.55    258.02 o 
 -22  13  10       12.31      380.40    261.51 o 
 -19  13  10      543.80      530.05    595.01 o 
 -16  13  10     1313.07     1501.89    266.22 o 
 -13  13  10     3773.90     4469.14    340.63 o 
 -10  13  10      465.47      574.42    212.68 o 
  -7  13  10     6224.78     6041.71    434.33 o 
  -4  13  10       19.41        8.93    188.20 o 
  -1  13  10    11347.25    10707.52    344.21 o 
   2  13  10     2961.28     3066.73    232.64 o 
   5  13  10     3446.47     3631.80    216.72 o 
   8  13  10     1596.99     1232.60    244.37 o 
 -21  14  10      486.25      736.00    456.93 o 
 -18  14  10     1251.20     1393.14    271.46 o 
 -15  14  10      776.36      536.08    225.27 o 
 -12  14  10     2932.57     2922.26    293.09 o 
  -9  14  10       39.02       76.95    195.88 o 
  -6  14  10     4855.40     5308.29    343.91 o 
  -3  14  10     4838.03     5945.11    353.14 o 
   0  14  10      870.64     1095.85    150.85 o 
   3  14  10     2864.65     3002.15    195.46 o 
   6  14  10      251.34      116.62    142.77 o 
 -20  15  10      284.89      312.35    257.39 o 
 -17  15  10       14.42      328.46    230.46 o 
 -14  15  10        4.50      -69.82    218.42 o 
 -11  15  10        6.03      361.61    214.41 o 
  -8  15  10     1560.25     2316.19    451.91 o 
  -5  15  10     1489.51     1524.78    559.86 o 
  -2  15  10       12.32       52.68    174.56 o 
   1  15  10     1876.97     1847.79    194.19 o 
   4  15  10      310.25      292.69    141.66 o 
   7  15  10      291.40      311.06    326.59 o 
 -19  16  10      990.95     1367.49    294.12 o 
 -16  16  10     2452.36     2334.59    308.83 o 
 -13  16  10     6147.16     6260.26    768.24 o 
 -10  16  10     2475.92     2273.11    291.61 o 
  -7  16  10      455.92      774.83    230.11 o 
  -4  16  10     1313.21      922.79    234.01 o 
  -1  16  10     2111.25     1942.66    214.96 o 
   2  16  10      215.12      159.12    167.42 o 
   5  16  10     1764.60     1995.96    227.91 o 
 -21  17  10       58.92      191.67    276.33 o 
 -18  17  10       24.79      100.86    244.45 o 
 -15  17  10     1956.09     1673.53    294.63 o 
 -12  17  10     3721.45     3817.07    471.99 o 
  -9  17  10     1624.12     1905.33    564.88 o 
  -6  17  10      141.37      272.86    223.10 o 
  -3  17  10      106.47      -20.38    203.76 o 
   0  17  10       85.49      146.28    187.78 o 
   3  17  10      248.50      269.77    148.01 o 
 -20  18  10       43.87      202.53    482.03 o 
 -17  18  10      214.41     -376.59    251.06 o 
 -14  18  10      875.53     1045.19    272.28 o 
 -11  18  10     1891.53     1502.09    285.71 o 
  -8  18  10     3537.27     3762.55    386.63 o 
  -5  18  10     4061.74     3828.16    339.96 o 
  -2  18  10      155.34      -21.59    483.22 o 
   1  18  10     1554.12     1853.63    206.54 o 
 -19  19  10      705.79      907.35    305.87 o 
 -16  19  10      425.16      508.28    265.15 o 
 -13  19  10       39.90      -36.50    232.84 o 
 -10  19  10     1413.73     1506.61    285.71 o 
  -7  19  10        6.38      148.68    221.99 o 
  -4  19  10      611.54      215.36    219.03 o 
  -1  19  10     1595.94     2094.00    655.26 o 
 -18  20  10      314.49      163.69    279.81 o 
 -15  20  10     1478.40     1536.37    312.38 o 
 -12  20  10     1315.43     1591.91    301.69 o 
  -9  20  10      118.47      -28.81    227.41 o 
  -6  20  10        8.25     -326.21    273.65 o 
  -3  20  10      132.07      232.53    425.70 o 
 -17  21  10      299.14      314.06    283.82 o 
 -14  21  10     1431.56     1743.78    327.88 o 
 -11  21  10     2320.67     2152.17    331.71 o 
  -8  21  10      865.93      658.33    270.23 o 
  -5  21  10      851.97      526.89    254.14 o 
 -13  22  10        3.47      159.82    262.90 o 
 -10  22  10      369.77      292.84    260.58 o 
  -7  22  10      171.03      212.98    241.45 o 
   0   1  11     1085.80     1080.45     79.43 o 
  -2   2  11     5595.25     5104.82    177.89 o 
   1   2  11     4968.66     4777.30    120.76 o 
  -4   3  11      201.76      213.19     66.69 o 
  -1   3  11      405.17      304.12     64.87 o 
   2   3  11      795.87      842.77    118.58 o 
  -6   4  11     4330.97     3868.13    137.57 o 
  -3   4  11    16038.10    15037.39    228.13 o 
   0   4  11        9.72     -101.22     72.44 o 
   3   4  11      561.42      320.03    115.12 o 
  -8   5  11      335.94      198.53     83.08 o 
  -5   5  11     1043.02     1084.91     98.44 o 
  -2   5  11      210.71      210.76     75.38 o 
   4   5  11    12534.55    12782.12    324.84 o 
 -10   6  11     2134.78     2147.82    164.40 o 
  -7   6  11      663.92      573.92     99.76 o 
  -4   6  11      346.01      179.56     58.37 o 
  -1   6  11     5902.75     5706.64    336.42 o 
   2   6  11     1810.54     1930.03    158.97 o 
   5   6  11      372.44      285.52    125.09 o 
 -12   7  11      154.71      241.61    149.65 o 
  -9   7  11     3493.31     3803.74    334.30 o 
  -6   7  11     2527.44     2372.05    107.76 o 
  -3   7  11     3490.32     3222.94    221.96 o 
   0   7  11       29.75      -39.09     66.80 o 
   3   7  11     5771.08     5679.36    199.13 o 
   6   7  11       10.25       82.41    121.80 o 
 -14   8  11      294.41      133.65    153.02 o 
 -11   8  11      146.16      211.93    150.34 o 
  -8   8  11     2445.07     2118.71    194.19 o 
  -5   8  11     5317.75     5633.17    201.53 o 
  -2   8  11      424.82      287.58    172.47 o 
   1   8  11     3328.78     3040.25    171.15 o 
   4   8  11     1566.72     1347.64    147.79 o 
   7   8  11     2348.00     2272.52    182.74 o 
 -16   9  11       18.67     -206.04    156.18 o 
 -13   9  11       10.07     -206.65    153.67 o 
 -10   9  11      163.37       60.96    147.68 o 
  -7   9  11     6889.22     6511.81    685.39 o 
  -4   9  11     1847.95     1394.81    394.36 o 
  -1   9  11     2959.67     3228.87    209.45 o 
   2   9  11      119.62      261.70    123.39 o 
   5   9  11      466.85      448.20    131.29 o 
   8   9  11     1341.82     1145.75    214.43 o 
 -18  10  11      767.02      867.54    206.85 o 
 -15  10  11      630.47      717.35    341.87 o 
 -12  10  11     7651.57     7303.42    383.46 o 
  -9  10  11     2862.23     2480.13    291.23 o 
  -6  10  11      761.82      793.62    191.53 o 
  -3  10  11     1522.12     1506.49    153.53 o 
   0  10  11        2.52      -41.51    114.35 o 
   3  10  11     1196.09     1029.11    139.25 o 
   6  10  11      788.06      798.40    149.20 o 
   9  10  11      183.70      262.25    179.45 o 
 -20  11  11       81.48     -155.99    296.25 o 
 -17  11  11       28.44      -73.26    595.01 o 
 -14  11  11        5.21       28.30    195.18 o 
 -11  11  11      281.96      158.10    323.87 o 
  -8  11  11      356.89      449.62    192.87 o 
  -5  11  11      699.79      598.66    203.02 o 
  -2  11  11     4246.16     3955.54    310.35 o 
   1  11  11      348.41      169.72    121.55 o 
   4  11  11        0.65      -38.89    134.08 o 
   7  11  11      312.85      214.29    142.05 o 
  10  11  11      399.48      468.06    243.06 o 
 -22  12  11      749.90      620.17    266.64 o 
 -19  12  11     1060.18     1920.96    301.23 o 
 -16  12  11     2008.44     1757.74    391.65 o 
 -13  12  11     2049.20     1944.24    257.25 o 
 -10  12  11        6.02       62.87    177.10 o 
  -7  12  11       27.07     -120.51    195.83 o 
  -4  12  11     9495.83     9548.58    416.90 o 
  -1  12  11      406.50      641.00    132.44 o 
   2  12  11     1052.64     1151.28    145.80 o 
   5  12  11      136.52      416.24    145.99 o 
   8  12  11      924.54      960.50    220.47 o 
 -21  13  11       15.56        0.22    240.87 o 
 -18  13  11      191.95      326.76    230.46 o 
 -15  13  11      356.31      552.33    323.87 o 
 -12  13  11     3923.28     4541.37    345.83 o 
  -9  13  11     3205.27     3079.32    346.46 o 
  -6  13  11      537.69      159.69    188.74 o 
  -3  13  11      567.83      578.13    201.37 o 
   0  13  11      943.31      873.04    144.43 o 
   3  13  11     1451.56     1202.58    159.51 o 
   6  13  11     2614.83     2400.02    196.35 o 
 -20  14  11       20.71      -54.41    374.08 o 
 -17  14  11       60.46       77.83    226.90 o 
 -14  14  11     1105.97     1386.69    254.46 o 
 -11  14  11      389.87      431.19    212.23 o 
  -8  14  11     2810.34     2384.51    269.21 o 
  -5  14  11     4878.73     3964.08    353.99 o 
  -2  14  11     1369.81     1186.88    190.99 o 
   1  14  11      327.67      245.70    150.79 o 
   4  14  11      663.23      553.10    147.83 o 
   7  14  11      254.36      162.20    233.98 o 
 -19  15  11       60.94      253.05    259.11 o 
 -16  15  11       80.62      -97.64    268.63 o 
 -13  15  11       98.84      105.65    216.23 o 
 -10  15  11        4.37       55.23    271.14 o 
  -7  15  11     1782.44     2079.36    282.25 o 
  -4  15  11     1098.71     1145.29    242.48 o 
  -1  15  11     1216.63     1509.38    204.41 o 
   2  15  11      236.08      373.94    139.88 o 
   5  15  11      278.09      108.21    243.51 o 
 -21  16  11      347.95       -8.18    456.93 o 
 -18  16  11       99.05      439.59    577.44 o 
 -15  16  11      282.90      221.24    234.01 o 
 -12  16  11      522.95      444.28    261.10 o 
  -9  16  11      170.57      215.54    215.75 o 
  -6  16  11      109.46       76.04    208.56 o 
  -3  16  11       50.09      -32.49    246.04 o 
   0  16  11        2.14      196.61    193.48 o 
   3  16  11      238.64      305.26    144.94 o 
 -20  17  11      328.30      388.37    371.57 o 
 -17  17  11      382.28      608.66    260.94 o 
 -14  17  11     2635.97     2668.68    324.74 o 
 -11  17  11      282.94      246.19    271.14 o 
  -8  17  11      454.91      315.11    229.14 o 
  -5  17  11      642.39      973.11    245.81 o 
  -2  17  11      178.70      336.96    178.75 o 
   1  17  11       64.82      306.31    164.15 o 
 -19  18  11       95.40      306.16    492.08 o 
 -16  18  11       11.21     -182.82    323.87 o 
 -13  18  11      639.31      595.18    256.57 o 
 -10  18  11      463.38      463.34    246.09 o 
  -7  18  11     1444.58     1800.54    429.31 o 
  -4  18  11      219.68      -59.85    225.95 o 
  -1  18  11      630.79      972.24    291.23 o 
   2  18  11        1.62      165.70    271.14 o 
 -18  19  11       86.53      200.85    271.66 o 
 -15  19  11       53.27        7.01    240.73 o 
 -12  19  11       30.88      229.53    245.21 o 
  -9  19  11      147.90        1.45    234.01 o 
  -6  19  11       69.99      487.31    278.68 o 
  -3  19  11      768.56     1023.18    218.62 o 
   0  19  11      218.23      315.99    171.41 o 
 -17  20  11      306.38      520.67    285.01 o 
 -14  20  11      276.59      116.95    252.98 o 
 -11  20  11        2.26     -108.17    242.22 o 
  -8  20  11       48.92      -70.26    261.10 o 
  -5  20  11      159.18      -43.93    226.74 o 
 -16  21  11        2.24      158.64    274.32 o 
 -13  21  11      130.01      -35.82    258.12 o 
 -10  21  11     1821.69     1646.35    314.50 o 
  -7  21  11      767.75      567.89    267.72 o 
 -12  22  11       36.02      334.61    278.07 o 
   0   0  12    11739.94    10436.12    322.57 o 
   1   1  12      165.55      177.87     73.75 o 
  -1   2  12     2013.76     2193.81     97.77 o 
   2   2  12     1962.39     2125.31    115.32 o 
  -3   3  12     1408.50     1158.49     91.39 o 
   0   3  12    11248.73    10541.32    191.46 o 
   3   3  12     8871.29     9104.70    206.73 o 
  -5   4  12    12339.54    11495.54    206.50 o 
  -2   4  12     2503.69     2636.20    112.66 o 
   1   4  12      846.31      799.10     95.88 o 
   4   4  12      814.95      843.69    109.70 o 
  -7   5  12    12862.37    13418.23    296.68 o 
  -4   5  12    12658.87    12114.56    226.39 o 
  -1   5  12     2409.53     2422.15    113.51 o 
   2   5  12     4785.90     4832.00    214.70 o 
   5   5  12    10917.62     9588.88    273.96 o 
  -9   6  12    10435.68    10748.37    291.17 o 
  -6   6  12    11128.92    11198.63    261.25 o 
  -3   6  12      567.26      572.37     88.32 o 
   0   6  12     1065.29      821.65    128.51 o 
   3   6  12       11.54       28.25     99.12 o 
   6   6  12      986.05      998.17    145.14 o 
 -11   7  12     9639.84    10441.22    340.14 o 
  -8   7  12    12885.89    12421.48    364.74 o 
  -5   7  12    11305.13    11535.27    363.71 o 
  -2   7  12     5787.74     5505.25    181.84 o 
   1   7  12     7887.42     7280.94    230.25 o 
   4   7  12      244.64       67.76    116.92 o 
   7   7  12     1953.12     2203.68    184.39 o 
 -13   8  12       51.47      100.86    145.30 o 
 -10   8  12    10157.85    10400.96    397.17 o 
  -7   8  12      940.12      858.75    164.66 o 
  -4   8  12     3126.33     3340.04    183.36 o 
  -1   8  12     2463.34     2822.72    197.13 o 
   2   8  12      476.25      443.29    123.38 o 
   5   8  12      857.31      949.31    146.10 o 
   8   8  12      970.06     1331.71    199.49 o 
 -15   9  12      580.80      736.64    185.40 o 
 -12   9  12       24.10     -108.07    136.31 o 
  -9   9  12     5604.48     5686.95    281.86 o 
  -6   9  12    17910.66    17718.57    579.95 o 
  -3   9  12     4979.73     4461.85    209.26 o 
   0   9  12      657.63      694.92    128.19 o 
   3   9  12      913.48      872.84    136.67 o 
   6   9  12        5.65      -71.17    128.35 o 
   9   9  12      172.47       -8.16    174.84 o 
 -17  10  12     1185.20     1191.91    208.21 o 
 -14  10  12      959.61     1176.66    375.95 o 
 -11  10  12      152.07       29.73    177.10 o 
  -8  10  12      375.36      457.62    193.28 o 
  -5  10  12      931.58      788.33    200.39 o 
  -2  10  12     6993.52     6206.17    220.88 o 
   1  10  12     2476.17     3096.83    183.36 o 
   4  10  12       80.83       79.91    124.47 o 
   7  10  12     4007.59     4038.58    231.69 o 
  10  10  12      209.35      213.57    265.66 o 
 -19  11  12      283.02      154.61    227.34 o 
 -16  11  12     4604.02     4635.51    370.00 o 
 -13  11  12      328.24      628.43    204.46 o 
 -10  11  12      194.50      313.82    188.18 o 
  -7  11  12      727.49      821.12    286.21 o 
  -4  11  12      660.87      598.42    263.61 o 
  -1  11  12      350.20      351.62    157.95 o 
   2  11  12     2147.58     2462.13    207.72 o 
   5  11  12     6995.07     7097.61    273.61 o 
   8  11  12      467.51      549.30    188.13 o 
 -21  12  12        2.98       45.04    237.80 o 
 -18  12  12      531.61      582.96    247.32 o 
 -15  12  12     5449.64     4834.34    376.15 o 
 -12  12  12      189.83      541.42    205.56 o 
  -9  12  12      311.17      509.30    236.00 o 
  -6  12  12     1129.70     1308.42    236.00 o 
  -3  12  12      328.98      357.75    236.00 o 
   0  12  12      333.44      228.98    126.01 o 
   3  12  12     3453.48     3271.35    204.14 o 
   6  12  12      172.95      180.86    143.24 o 
   9  12  12      440.87      267.79    199.73 o 
 -20  13  12       55.01      240.19    464.46 o 
 -17  13  12      235.73      149.52    246.04 o 
 -14  13  12       12.10     -276.79    184.52 o 
 -11  13  12      677.02      542.12    206.59 o 
  -8  13  12     2991.35     3199.29    296.45 o 
  -5  13  12     3186.94     2965.96    281.85 o 
  -2  13  12     5574.43     5309.86    282.01 o 
   1  13  12      797.94      799.91    169.81 o 
   4  13  12      319.98      422.89    143.01 o 
   7  13  12      172.15      218.04    176.11 o 
 -19  14  12     2987.75     3049.77    419.27 o 
 -16  14  12     1729.18     1794.18    286.54 o 
 -13  14  12      394.96      277.44    281.19 o 
 -10  14  12      244.15      271.02    212.23 o 
  -7  14  12      126.39      360.79    205.10 o 
  -4  14  12      166.79      244.97    204.97 o 
  -1  14  12     3612.76     3327.51    251.80 o 
   2  14  12      504.04      368.97    197.13 o 
   5  14  12      646.86      530.41    268.69 o 
 -18  15  12      461.83      737.82    271.60 o 
 -15  15  12     1306.90     1183.45    267.62 o 
 -12  15  12     1270.94     1349.81    262.45 o 
  -9  15  12     2507.58     2250.32    280.49 o 
  -6  15  12     1492.81     1523.23    260.80 o 
  -3  15  12      413.57      487.04    241.44 o 
   0  15  12       21.12       76.93    193.32 o 
   3  15  12     1392.71     1204.44    216.43 o 
 -20  16  12       44.19     -205.42    260.94 o 
 -17  16  12      511.58      778.42    264.35 o 
 -14  16  12      380.58      600.03    241.43 o 
 -11  16  12     7633.77     7586.39    434.93 o 
  -8  16  12     2220.22     2506.92    308.83 o 
  -5  16  12      388.56      620.34    231.44 o 
  -2  16  12     3163.42     2655.81    245.68 o 
   1  16  12      561.50      595.45    175.58 o 
   4  16  12       55.59      138.39    171.41 o 
 -19  17  12       50.52      230.14    275.85 o 
 -16  17  12       12.11        0.46    271.14 o 
 -13  17  12      915.73      964.75    262.67 o 
 -10  17  12      366.24      156.58    231.56 o 
  -7  17  12       18.63      -77.16    207.41 o 
  -4  17  12     1448.94     2136.05    293.67 o 
  -1  17  12      961.45      489.45    222.92 o 
   2  17  12      303.77      259.03    175.32 o 
 -18  18  12     1495.60     1686.53    323.10 o 
 -15  18  12     1426.32     1545.72    298.18 o 
 -12  18  12     4067.19     4058.71    378.02 o 
  -9  18  12        3.61      245.66    233.70 o 
  -6  18  12     1112.82      860.41    263.07 o 
  -3  18  12      270.86      359.91    195.77 o 
   0  18  12      777.87      833.38    192.57 o 
 -17  19  12      194.87      426.45    474.50 o 
 -14  19  12     1029.60     1415.09    307.10 o 
 -11  19  12     1189.57     1090.51    276.67 o 
  -8  19  12      846.99     1023.01    268.69 o 
  -5  19  12       72.87      491.72    244.67 o 
  -2  19  12      215.54      429.81    228.46 o 
 -16  20  12        6.81      -98.35    255.20 o 
 -13  20  12      635.70      513.43    278.07 o 
 -10  20  12      759.85      354.09    271.66 o 
  -7  20  12      569.24      787.49    426.80 o 
  -4  20  12     1145.75      734.16    226.04 o 
 -12  21  12       89.32      195.92    271.45 o 
  -9  21  12      224.62      338.27    341.44 o 
  -1   1  13     2678.60     2469.52    115.96 o 
  -3   2  13      333.21      265.80     73.66 o 
   0   2  13      839.91      835.23     82.61 o 
  -5   3  13      518.26      476.43     87.46 o 
  -2   3  13     5542.71     5611.95    141.88 o 
   1   3  13     2799.55     2931.39    137.35 o 
  -7   4  13      365.72      300.19    101.53 o 
  -4   4  13      268.19      281.26     74.65 o 
  -1   4  13      910.23      892.50     93.44 o 
   2   4  13     3573.72     3986.42    184.24 o 
  -9   5  13     3839.72     4074.59    204.99 o 
  -6   5  13     6429.89     5801.54    181.14 o 
  -3   5  13        3.51       80.29     83.72 o 
   0   5  13     1414.39     1386.12    105.00 o 
   3   5  13     1463.63     1581.79    127.64 o 
 -11   6  13      211.31      162.29    119.88 o 
  -8   6  13     4163.20     4064.27    204.32 o 
  -5   6  13       19.54       20.01     80.47 o 
  -2   6  13     1050.33     1228.48    100.58 o 
   1   6  13     6695.51     6286.00    215.93 o 
   4   6  13     1106.25      860.67    133.43 o 
 -13   7  13      190.50      110.78    130.31 o 
 -10   7  13     3428.17     3427.01    232.52 o 
  -7   7  13     4634.24     4627.20    251.03 o 
  -4   7  13      188.11       69.86     89.12 o 
  -1   7  13    10589.54    10420.57    227.47 o 
   2   7  13     1189.00     1065.52    130.88 o 
   5   7  13       98.11       77.59    121.03 o 
 -15   8  13     1014.95     1031.98    193.16 o 
 -12   8  13     1058.08     1173.27    176.94 o 
  -9   8  13     3118.28     2908.75    221.12 o 
  -6   8  13       18.69      -87.93    137.93 o 
  -3   8  13      663.10      846.25    110.56 o 
   0   8  13      212.48      265.54    112.17 o 
   3   8  13       60.91      -20.35    110.77 o 
   6   8  13       63.25      -89.48    138.89 o 
 -17   9  13      459.08      350.23    185.79 o 
 -14   9  13        1.39      123.06    157.08 o 
 -11   9  13      202.85      155.07    149.08 o 
  -8   9  13     8700.30     7265.37    302.40 o 
  -5   9  13       13.18      -74.66    163.21 o 
  -2   9  13     2420.61     2400.86    156.87 o 
   1   9  13     2775.22     2805.28    174.83 o 
   4   9  13        7.33       59.42    123.25 o 
   7   9  13      126.53      200.51    144.87 o 
 -19  10  13     1159.29     1375.19    348.99 o 
 -16  10  13       74.03      261.62    179.55 o 
 -13  10  13       27.65      -89.29    148.26 o 
 -10  10  13      989.78     1029.58    212.94 o 
  -7  10  13     1541.01     1261.06    436.84 o 
  -4  10  13     1728.99     1851.85    228.82 o 
  -1  10  13     6313.70     5795.53    230.78 o 
   2  10  13       13.03       90.28    136.97 o 
   5  10  13      738.30      991.65    158.60 o 
   8  10  13       18.82       69.81    173.75 o 
 -18  11  13      202.23      318.83    331.40 o 
 -15  11  13      164.26      128.99    205.56 o 
 -12  11  13       21.17     -216.68    184.52 o 
  -9  11  13      523.66      479.84    197.97 o 
  -6  11  13      126.50      425.63    182.21 o 
  -3  11  13       24.38      183.35    175.08 o 
   0  11  13       84.13       42.89    119.14 o 
   3  11  13     1793.04     1771.40    171.17 o 
   6  11  13      566.26      805.62    160.88 o 
   9  11  13        6.28      -65.39    186.24 o 
 -20  12  13       20.27       92.87    341.44 o 
 -17  12  13     1322.00     1764.19    323.87 o 
 -14  12  13     2334.58     2037.11    282.25 o 
 -11  12  13      711.27      704.88    217.82 o 
  -8  12  13     2064.52     2679.43    275.01 o 
  -5  12  13      541.11     1292.75    416.76 o 
  -2  12  13       41.14      204.19    158.70 o 
   1  12  13     2216.26     2327.04    208.41 o 
   4  12  13     1235.55     1074.46    162.38 o 
   7  12  13      859.82      840.72    204.02 o 
 -19  13  13      402.57      474.22    254.46 o 
 -16  13  13       62.05      -27.78    211.61 o 
 -13  13  13     1336.36      669.98    230.70 o 
 -10  13  13      297.23      496.24    276.17 o 
  -7  13  13       63.54       71.69    190.84 o 
  -4  13  13       23.96     -225.95    175.08 o 
  -1  13  13      287.44      266.95    170.86 o 
   2  13  13       20.11      175.97    135.33 o 
   5  13  13      425.22      452.75    157.83 o 
 -18  14  13     2341.93     2135.42    329.28 o 
 -15  14  13     1683.45     1825.25    287.53 o 
 -12  14  13     1445.86     1486.96    266.00 o 
  -9  14  13      156.58      127.51    200.89 o 
  -6  14  13      731.92      645.68    221.72 o 
  -3  14  13      642.46      630.79    194.84 o 
   0  14  13       78.54      -13.51    189.93 o 
   3  14  13     1167.97     1805.36    214.00 o 
   6  14  13      151.57      162.96    158.60 o 
 -17  15  13      849.44     1276.54    290.10 o 
 -14  15  13     1561.62     1490.75    274.32 o 
 -11  15  13     1297.74     1036.83    254.46 o 
  -8  15  13        1.91      129.76    214.61 o 
  -5  15  13     1012.29      690.41    233.05 o 
  -2  15  13      724.38      437.34    185.23 o 
   1  15  13      652.21      670.08    183.40 o 
   4  15  13      157.73       33.95    170.90 o 
 -19  16  13      210.14      111.87    547.31 o 
 -16  16  13        8.41      -47.45    502.12 o 
 -13  16  13      295.08      815.24    361.53 o 
 -10  16  13      616.97     1085.81    257.39 o 
  -7  16  13     1077.92     1132.83    256.95 o 
  -4  16  13     1208.40      799.65    399.18 o 
  -1  16  13      383.22      400.39    217.82 o 
   2  16  13      224.25      338.51    178.71 o 
 -18  17  13        5.81      255.68    542.29 o 
 -15  17  13        0.57      340.11    248.46 o 
 -12  17  13       26.22      290.78    235.93 o 
  -9  17  13      403.58      148.60    232.38 o 
  -6  17  13     1150.53      683.45    482.03 o 
  -3  17  13     1071.09     1261.73    217.72 o 
   0  17  13        0.87      152.58    166.77 o 
 -17  18  13      450.21      722.56    288.72 o 
 -14  18  13      649.41      908.74    278.56 o 
 -11  18  13      104.33       20.16    235.90 o 
  -8  18  13        5.37      128.23    229.48 o 
  -5  18  13       88.99      160.18    232.32 o 
  -2  18  13      123.41       88.29    220.87 o 
 -16  19  13      377.68      572.29    280.42 o 
 -13  19  13       10.63      477.47    268.69 o 
 -10  19  13      538.54      297.22    255.93 o 
  -7  19  13      695.99      382.26    257.92 o 
  -4  19  13        1.92     -174.34    340.00 o 
 -12  20  13       47.31      -26.83    258.02 o 
  -9  20  13      463.41      491.36    270.91 o 
  -6  20  13      500.49      366.97    266.54 o 
   0   1  14     1605.71     1625.12    108.15 o 
  -2   2  14     1687.41     1703.29    102.72 o 
   1   2  14      513.52      478.99     89.26 o 
  -4   3  14       63.60      -22.08     75.96 o 
  -1   3  14      467.28      584.88     84.76 o 
   2   3  14      224.16      173.05     88.77 o 
  -6   4  14    20335.31    19154.43    295.26 o 
  -3   4  14     3210.25     2954.27    121.92 o 
   0   4  14     8165.67     8291.11    199.27 o 
   3   4  14       57.61     -137.76     93.18 o 
  -8   5  14     8483.14     7967.63    253.97 o 
  -5   5  14     1171.29     1249.32    109.64 o 
  -2   5  14     8042.11     7655.49    179.67 o 
   1   5  14      726.64      810.07    140.60 o 
   4   5  14     2256.10     2341.17    170.22 o 
 -10   6  14     1061.45     1342.40    326.14 o 
  -7   6  14     6236.34     5886.00    264.63 o 
  -4   6  14        9.32       70.44     87.41 o 
  -1   6  14       64.93       26.95     84.48 o 
   2   6  14       38.20       99.73    109.44 o 
   5   6  14     2895.26     3015.31    192.60 o 
 -12   7  14     2829.87     3180.12    251.68 o 
  -9   7  14    14660.90    13998.50    397.77 o 
  -6   7  14     2105.30     1977.88    329.13 o 
  -3   7  14     5721.46     5178.18    155.45 o 
   0   7  14     4770.52     4810.82    196.78 o 
   3   7  14       19.80      -42.06    105.83 o 
   6   7  14        5.03     -186.53    124.35 o 
 -14   8  14     1514.54      911.40    187.06 o 
 -11   8  14      414.55      265.42    166.71 o 
  -8   8  14     1511.56     1201.36    177.60 o 
  -5   8  14       51.34       21.49    133.29 o 
  -2   8  14     2565.36     2444.47    133.74 o 
   1   8  14       93.17      158.69    112.89 o 
   4   8  14      115.77      113.44    124.32 o 
   7   8  14      528.88      560.49    154.85 o 
 -16   9  14     2817.76     3120.03    375.91 o 
 -13   9  14     1211.20      970.37    210.97 o 
 -10   9  14     2150.34     2141.31    211.88 o 
  -7   9  14      159.89      -66.49    168.62 o 
  -4   9  14     4023.08     4534.44    303.18 o 
  -1   9  14      248.99      241.72    111.24 o 
   2   9  14     1273.71     1456.58    180.84 o 
   5   9  14     1481.40     1693.32    176.60 o 
   8   9  14      326.58      606.85    191.64 o 
 -18  10  14        2.15       50.12    188.89 o 
 -15  10  14       12.43        0.80    163.91 o 
 -12  10  14      985.69     1050.48    191.64 o 
  -9  10  14     1236.18     1274.78    226.90 o 
  -6  10  14      204.91      498.71    193.32 o 
  -3  10  14       61.57     -172.51    130.26 o 
   0  10  14       37.41       25.14    116.69 o 
   3  10  14     1980.36     1799.16    174.06 o 
   6  10  14      978.46      842.45    164.97 o 
   9  10  14     2009.55     2233.04    263.12 o 
 -17  11  14     1568.25     1716.67    283.77 o 
 -14  11  14      129.76      148.26    201.54 o 
 -11  11  14      617.61      391.65    205.84 o 
  -8  11  14       21.86     -106.11    173.54 o 
  -5  11  14      873.00      788.03    341.44 o 
  -2  11  14     4016.88     4670.11    267.38 o 
   1  11  14      573.37      610.81    160.90 o 
   4  11  14       21.72       14.69    133.97 o 
   7  11  14     1467.75     1781.57    230.72 o 
 -19  12  14      897.88      596.13    262.67 o 
 -16  12  14     1182.98     1071.72    255.20 o 
 -13  12  14      368.41      648.24    246.04 o 
 -10  12  14      866.22      921.06    228.99 o 
  -7  12  14      283.38      682.63    225.95 o 
  -4  12  14     5596.17     5704.36    365.24 o 
  -1  12  14      393.14      329.97    168.63 o 
   2  12  14     1155.37     1076.84    158.33 o 
   5  12  14      613.20      919.56    199.31 o 
 -18  13  14     2181.94     2034.73    313.00 o 
 -15  13  14     2574.46     2656.27    312.20 o 
 -12  13  14       17.87      230.97    216.58 o 
  -9  13  14     2689.29     2387.99    289.22 o 
  -6  13  14      923.73      862.78    226.90 o 
  -3  13  14      702.31      390.91    178.80 o 
   0  13  14      479.10      402.44    214.61 o 
   3  13  14      496.04      607.52    181.37 o 
   6  13  14        2.09      235.95    161.73 o 
 -17  14  14      320.45      171.92    244.68 o 
 -14  14  14       89.23      199.27    253.57 o 
 -11  14  14     1170.10     1687.22    489.57 o 
  -8  14  14     3173.14     3318.00    319.49 o 
  -5  14  14      287.84      187.62    212.94 o 
  -2  14  14      537.26      772.46    192.37 o 
   1  14  14        2.43      -88.03    169.80 o 
   4  14  14       18.35       -2.69    171.76 o 
 -16  15  14        1.85      -88.60    256.08 o 
 -13  15  14      321.59      332.36    231.56 o 
 -10  15  14      362.53      674.13    268.63 o 
  -7  15  14       28.97      154.95    213.03 o 
  -4  15  14     4553.53     4781.93    299.55 o 
  -1  15  14      488.64      208.38    451.91 o 
   2  15  14      802.83      754.34    224.59 o 
 -18  16  14      917.34     1331.32    311.48 o 
 -15  16  14     2585.08     2319.55    562.37 o 
 -12  16  14       27.31     -231.39    215.80 o 
  -9  16  14      182.86      -44.17    283.70 o 
  -6  16  14       44.44     -159.40    208.04 o 
  -3  16  14       98.99      -16.42    281.35 o 
   0  16  14      431.14      121.10    338.93 o 
 -17  17  14       72.91      566.15    507.14 o 
 -14  17  14     1274.42     1272.68    294.44 o 
 -11  17  14     2042.58     2352.20    322.86 o 
  -8  17  14      832.77     1098.50    268.72 o 
  -5  17  14        8.46     -318.23    212.16 o 
  -2  17  14     1651.49     1709.49    338.93 o 
 -16  18  14        9.00      404.77    265.15 o 
 -13  18  14      497.95      713.14    311.31 o 
 -10  18  14      594.44      749.84    738.11 o 
  -7  18  14      643.54      912.95    276.67 o 
  -4  18  14     3723.70     4444.33    325.64 o 
 -12  19  14       45.70       11.16    254.46 o 
  -9  19  14      106.69      198.64    252.95 o 
  -6  19  14      408.60      545.30    270.23 o 
   0   0  15      378.35      407.05    158.71 o 
   1   1  15     7707.17     7030.02    160.65 o 
  -1   2  15      994.92     1190.25     95.95 o 
   2   2  15       31.63      -54.72     75.85 o 
  -3   3  15       76.61      265.81     73.42 o 
   0   3  15      137.64       72.95     81.75 o 
   3   3  15      463.16      331.72     90.46 o 
  -5   4  15     2216.11     2294.04    113.20 o 
  -2   4  15      969.14     1202.51    104.28 o 
   1   4  15        4.77      -15.80     81.64 o 
   4   4  15      340.07      490.82    127.47 o 
  -7   5  15     2633.18     2605.46    179.01 o 
  -4   5  15     7807.90     7218.26    177.33 o 
  -1   5  15     2018.19     2117.74    132.68 o 
   2   5  15      656.16      644.20    120.35 o 
   5   5  15     2040.93     2032.03    173.20 o 
  -9   6  15     1491.80     1206.22    152.48 o 
  -6   6  15     2660.87     2327.72    194.83 o 
  -3   6  15        1.56       31.27     83.21 o 
   0   6  15       29.24      -42.96     90.11 o 
   3   6  15      635.25      536.91    159.44 o 
   6   6  15      146.75      167.31    132.42 o 
 -11   7  15      890.01      782.70    182.40 o 
  -8   7  15     2363.50     2633.26    224.19 o 
  -5   7  15     1370.26     1282.88    168.36 o 
  -2   7  15     1205.85     1267.10    140.42 o 
   1   7  15     1122.67     1128.88    136.81 o 
   4   7  15        7.94       -0.53    118.34 o 
   7   7  15      128.82      201.61    160.98 o 
 -13   8  15     1888.73     1651.33    205.57 o 
 -10   8  15      705.61      852.18    176.79 o 
  -7   8  15       50.20     -103.01    136.95 o 
  -4   8  15      203.64      337.52    167.13 o 
  -1   8  15      495.69      696.70    124.69 o 
   2   8  15      350.78      119.58    118.85 o 
   5   8  15        2.72       83.58    128.98 o 
   8   8  15        3.78      -29.26    208.50 o 
 -15   9  15      446.56      539.64    269.28 o 
 -12   9  15      847.79     1058.63    193.08 o 
  -9   9  15        2.82      148.61    151.04 o 
  -6   9  15        9.51     -179.00    160.82 o 
  -3   9  15       71.26       48.19    138.91 o 
   0   9  15     2948.17     2944.97    180.58 o 
   3   9  15     3663.40     3685.35    226.12 o 
   6   9  15       25.33      -30.08    143.56 o 
   9   9  15     1264.48     1592.93    239.98 o 
 -17  10  15        3.84     -154.38    287.29 o 
 -14  10  15       22.27      -64.22    159.09 o 
 -11  10  15      793.50      841.85    193.69 o 
  -8  10  15     1437.60     1476.11    273.65 o 
  -5  10  15     3533.26     2931.63    271.18 o 
  -2  10  15      317.45      410.50    153.59 o 
   1  10  15      514.45      509.53    154.15 o 
   4  10  15      438.10      361.64    142.98 o 
   7  10  15      700.25      845.26    201.76 o 
 -16  11  15      442.81      639.29    239.64 o 
 -13  11  15        1.42       50.43    208.38 o 
 -10  11  15      237.95      486.56    214.26 o 
  -7  11  15      723.23      675.39    549.82 o 
  -4  11  15      764.89     1159.93    184.37 o 
  -1  11  15     2060.14     2034.15    212.58 o 
   2  11  15      116.93      121.08    161.97 o 
   5  11  15     1357.26     1352.16    233.37 o 
 -18  12  15      372.03      704.87    256.95 o 
 -15  12  15      543.28      779.29    238.07 o 
 -12  12  15      261.72      468.58    221.72 o 
  -9  12  15      119.32      293.16    207.50 o 
  -6  12  15        6.24      170.30    189.33 o 
  -3  12  15      767.20      990.67    186.91 o 
   0  12  15       12.60      124.56    202.29 o 
   3  12  15     2686.20     2811.20    248.30 o 
   6  12  15      168.45       18.46    154.78 o 
 -17  13  15      518.43      952.64    269.56 o 
 -14  13  15      377.97      562.03    374.08 o 
 -11  13  15     1680.99     1203.41    258.53 o 
  -8  13  15      125.21      218.61    207.50 o 
  -5  13  15      185.59       92.89    197.31 o 
  -2  13  15      341.64      442.39    189.20 o 
   1  13  15       90.73      -21.34    159.77 o 
   4  13  15        0.58      -16.66    174.89 o 
 -16  14  15      672.62      620.54    260.51 o 
 -13  14  15     2266.58     2095.74    300.00 o 
 -10  14  15     1055.37     1102.67    259.11 o 
  -7  14  15     1825.76     2255.29    283.97 o 
  -4  14  15     1202.55     1299.81    208.22 o 
  -1  14  15      496.51      349.72    268.63 o 
   2  14  15      226.26      136.48    283.83 o 
 -15  15  15      127.72      290.90    244.68 o 
 -12  15  15      152.62      314.20    234.01 o 
  -9  15  15      175.34       97.26    278.68 o 
  -6  15  15      545.00      504.36    230.70 o 
  -3  15  15      183.44      126.70    208.57 o 
   0  15  15      121.34      580.13    241.36 o 
 -14  16  15      345.30      318.90    245.82 o 
 -11  16  15        3.30     -259.90    204.97 o 
  -8  16  15      350.06      381.80    236.09 o 
  -5  16  15       18.44      238.40    187.06 o 
  -2  16  15        2.19     -114.24    256.08 o 
 -13  17  15      784.70     1115.59    524.71 o 
 -10  17  15      336.61      220.93    610.07 o 
  -7  17  15       60.31      -49.01    228.49 o 
  -4  17  15      462.60      211.92    208.94 o 
 -12  18  15       70.17     -229.72    241.12 o 
  -9  18  15       22.54     -261.53    228.46 o 
  -6  18  15     2233.69     2480.68    335.90 o 
  -1   1  16      338.41      376.51     82.12 o 
  -3   2  16     2921.61     2937.54    118.38 o 
   0   2  16     2775.97     2789.91    121.45 o 
  -5   3  16     6500.31     6658.52    166.50 o 
  -2   3  16      995.60     1138.38     96.27 o 
   1   3  16      929.27     1094.36    104.51 o 
  -7   4  16     4824.11     4885.41    236.99 o 
  -4   4  16     4758.70     4404.10    159.31 o 
  -1   4  16     1521.52     1587.75    113.81 o 
   2   4  16     4084.57     4098.52    151.47 o 
  -9   5  16     2890.73     3109.92    200.36 o 
  -6   5  16     1395.78     1354.39    187.31 o 
  -3   5  16     2425.60     2282.51    125.63 o 
   0   5  16      130.32      107.27     87.88 o 
   3   5  16       26.77     -105.56    111.16 o 
 -11   6  16      518.01      367.84    141.54 o 
  -8   6  16      289.23      230.89    147.34 o 
  -5   6  16     1045.58     1355.41    151.46 o 
  -2   6  16     2335.12     2603.40    131.66 o 
   1   6  16       50.61      221.84    118.59 o 
   4   6  16       94.78       56.08    124.98 o 
 -13   7  16     2881.30     2865.65    241.77 o 
 -10   7  16      243.22      295.06    161.69 o 
  -7   7  16     2148.03     2268.52    204.63 o 
  -4   7  16       11.74      -83.50    117.50 o 
  -1   7  16      474.97      522.33    108.10 o 
   2   7  16      380.70      433.81    131.13 o 
   5   7  16     1220.17     1439.80    233.37 o 
 -15   8  16       65.24      103.71    167.72 o 
 -12   8  16     1078.52     1410.84    203.20 o 
  -9   8  16     2997.73     2763.78    232.87 o 
  -6   8  16       44.60       32.82    143.45 o 
  -3   8  16        2.28       37.32    142.21 o 
   0   8  16        3.89      173.50    122.48 o 
   3   8  16      735.85      728.87    144.67 o 
   6   8  16      675.34      716.89    176.84 o 
 -17   9  16      320.99      547.32    202.51 o 
 -14   9  16      689.04      470.94    196.71 o 
 -11   9  16     1626.22     1937.74    220.10 o 
  -8   9  16     1840.99     2076.57    212.50 o 
  -5   9  16     1691.00     1847.58    244.68 o 
  -2   9  16      861.53     1058.97    174.17 o 
   1   9  16       41.29      -11.71    153.46 o 
   4   9  16     1964.82     1814.99    181.75 o 
   7   9  16      350.18      243.00    183.16 o 
 -16  10  16       21.33     -255.52    170.35 o 
 -13  10  16      205.26       28.63    228.06 o 
 -10  10  16      439.00      469.13    186.32 o 
  -7  10  16       22.59      -53.98    177.42 o 
  -4  10  16     1780.70     1852.93    206.12 o 
  -1  10  16      760.24      662.50    169.18 o 
   2  10  16     1400.48     1363.18    199.90 o 
   5  10  16       45.46      219.01    147.15 o 
 -15  11  16     2010.33     2337.54    479.52 o 
 -12  11  16      364.71      479.90    221.72 o 
  -9  11  16      695.35      780.77    231.56 o 
  -6  11  16     1656.18     1872.30    311.31 o 
  -3  11  16       63.88      297.71    165.45 o 
   0  11  16     1847.01     1893.72    273.32 o 
   3  11  16      163.34      327.47    172.77 o 
   6  11  16       31.59      -63.10    157.99 o 
 -17  12  16      117.30      300.35    232.54 o 
 -14  12  16      469.79      558.51    237.57 o 
 -11  12  16      562.41      800.88    234.33 o 
  -8  12  16      918.37      966.97    235.13 o 
  -5  12  16     1490.05     1217.39    197.00 o 
  -2  12  16     1471.26     1951.53    315.59 o 
   1  12  16      177.87      459.65    173.75 o 
   4  12  16      104.63      168.93    186.05 o 
 -16  13  16      113.20      549.58    243.04 o 
 -13  13  16       74.11      117.52    220.66 o 
 -10  13  16      381.16      784.19    240.18 o 
  -7  13  16     1225.18     1856.37    269.84 o 
  -4  13  16     1304.82     1565.25    213.52 o 
  -1  13  16        4.45      246.57    213.46 o 
   2  13  16      424.99      269.22    192.46 o 
 -15  14  16       30.34      319.55    251.06 o 
 -12  14  16        6.89       47.96    225.27 o 
  -9  14  16       77.40      234.21    209.39 o 
  -6  14  16        3.66       93.09    200.39 o 
  -3  14  16        2.34      -25.04    183.17 o 
   0  14  16     1401.26     1647.74    285.67 o 
 -14  15  16     1110.93      940.80    280.42 o 
 -11  15  16     1025.07     1074.96    266.00 o 
  -8  15  16      718.96     1513.60    524.71 o 
  -5  15  16      150.12      -64.78    184.28 o 
  -2  15  16      825.99     1080.53    266.22 o 
 -13  16  16        9.66      100.24    243.19 o 
 -10  16  16      268.73      606.92    248.79 o 
  -7  16  16      823.56     1011.92    271.60 o 
  -4  16  16     1308.89     1401.99    241.25 o 
 -12  17  16      292.62      181.23    246.59 o 
  -9  17  16      486.89      503.67    569.90 o 
  -6  17  16      933.61      409.35    320.11 o 
   0   1  17       12.85       -7.17     90.32 o 
  -2   2  17     3532.64     3690.61    129.76 o 
   1   2  17     1186.03     1207.16    102.86 o 
  -4   3  17     1937.57     1602.66    121.33 o 
  -1   3  17     1367.09     1291.69    111.13 o 
   2   3  17      858.82      904.42    108.91 o 
  -6   4  17       87.46      132.28    109.85 o 
  -3   4  17     2354.53     2263.62    128.91 o 
   0   4  17      153.01      118.31     88.76 o 
   3   4  17      662.29      534.70    122.47 o 
  -8   5  17     2356.94     2521.28    210.90 o 
  -5   5  17     2563.80     3280.31    195.73 o 
  -2   5  17      329.46      563.46     98.52 o 
   1   5  17      160.32      176.85     96.02 o 
   4   5  17      266.07      344.49    133.52 o 
 -10   6  17       37.55      -48.93    146.10 o 
  -7   6  17       91.17       40.79    140.28 o 
  -4   6  17     3829.00     3349.45    196.45 o 
  -1   6  17      293.73      169.92     94.37 o 
   2   6  17      390.30      443.70    120.57 o 
   5   6  17     1603.33     1606.62    175.25 o 
 -12   7  17      601.76      187.40    162.14 o 
  -9   7  17      610.24      676.21    174.43 o 
  -6   7  17      100.21      225.64    131.98 o 
  -3   7  17       32.70      213.64    129.74 o 
   0   7  17       36.50      171.59    186.79 o 
   3   7  17     1311.95     1306.17    164.76 o 
   6   7  17        4.05      -81.15    138.48 o 
 -14   8  17      346.61      321.30    243.79 o 
 -11   8  17      199.98      140.83    208.24 o 
  -8   8  17      376.73      183.06    266.83 o 
  -5   8  17      287.12      214.01    134.66 o 
  -2   8  17       76.39       35.76    146.42 o 
   1   8  17      364.36      301.27    202.38 o 
   4   8  17       45.56       97.70    133.65 o 
   7   8  17      785.57      886.72    201.14 o 
 -16   9  17       12.09       84.77    259.33 o 
 -13   9  17       67.61      320.49    173.36 o 
 -10   9  17     1429.05     1287.08    201.25 o 
  -7   9  17      153.48      126.15    151.32 o 
  -4   9  17     2303.39     2643.13    227.11 o 
  -1   9  17        5.26      371.24    155.35 o 
   2   9  17      339.92      207.36    157.39 o 
   5   9  17      266.58      311.03    163.07 o 
 -15  10  17      445.42      305.42    222.29 o 
 -12  10  17      344.15      606.65    191.17 o 
  -9  10  17        7.96      170.72    246.04 o 
  -6  10  17       22.68     -105.30    182.62 o 
  -3  10  17       90.26       81.53    165.97 o 
   0  10  17      739.94      672.53    230.46 o 
   3  10  17      392.28      485.13    182.32 o 
   6  10  17       74.29        5.64    171.76 o 
 -14  11  17      608.50      940.87    256.95 o 
 -11  11  17     2439.84     2531.11    381.61 o 
  -8  11  17      276.59      459.46    211.05 o 
  -5  11  17       79.58      267.15    171.25 o 
  -2  11  17      742.69     1067.67    195.01 o 
   1  11  17     2146.77     1991.84    223.63 o 
   4  11  17      106.23       46.20    180.03 o 
 -16  12  17        7.47      149.91    404.21 o 
 -13  12  17     1779.23     2222.87    333.91 o 
 -10  12  17     1255.13     1199.43    246.28 o 
  -7  12  17        5.22      419.58    216.61 o 
  -4  12  17      476.17      787.77    190.05 o 
  -1  12  17       33.28      223.71    217.30 o 
   2  12  17       15.90     -111.07    169.72 o 
 -15  13  17      648.97      833.13    328.89 o 
 -12  13  17        8.70      403.63    233.61 o 
  -9  13  17      415.71      243.53    323.87 o 
  -6  13  17      454.16      594.74    186.99 o 
  -3  13  17      139.45      475.14    225.31 o 
   0  13  17     1473.34     1080.86    269.77 o 
 -14  14  17      285.91      371.50    246.28 o 
 -11  14  17       39.81      328.20    234.01 o 
  -8  14  17        1.63       79.82    207.68 o 
  -5  14  17       53.18      220.53    240.35 o 
  -2  14  17     1258.38     1223.90    276.33 o 
 -13  15  17       49.03      744.95    268.09 o 
 -10  15  17      908.38      924.19    313.82 o 
  -7  15  17       10.13      589.43    237.17 o 
  -4  15  17      221.11      134.29    313.82 o 
 -12  16  17      293.36      652.96    264.50 o 
  -9  16  17      196.62      495.41    321.36 o 
  -6  16  17     1814.33     2454.49    307.92 o 
   0   0  18      546.94      580.31    140.54 o 
   1   1  18     5532.10     5590.46    150.40 o 
  -1   2  18      324.15      428.46     92.85 o 
   2   2  18     3037.90     2605.91    142.68 o 
  -3   3  18     1456.06     1544.98    122.13 o 
   0   3  18       14.08       29.84     90.01 o 
   3   3  18      286.54      116.30    111.30 o 
  -5   4  18     1751.67     2044.86    153.68 o 
  -2   4  18       27.83      154.73     94.15 o 
   1   4  18      606.15      697.36    109.80 o 
   4   4  18     1317.56     1603.97    153.07 o 
  -7   5  18      714.01      806.36    150.17 o 
  -4   5  18      117.53      160.36    131.90 o 
  -1   5  18      328.59      204.28    110.08 o 
   2   5  18      501.36      576.22    124.20 o 
   5   5  18        1.96     -188.91    125.94 o 
  -9   6  18     1774.63     1733.86    201.82 o 
  -6   6  18     1074.38     1329.23    159.41 o 
  -3   6  18        5.34     -118.48    116.82 o 
   0   6  18      415.46      399.80    202.01 o 
   3   6  18      329.28      422.16    124.84 o 
   6   6  18     1384.77     1662.50    184.52 o 
 -11   7  18      272.68       -7.82    157.42 o 
  -8   7  18      525.13      840.33    175.43 o 
  -5   7  18      862.59      926.51    153.66 o 
  -2   7  18       18.77      155.37    151.27 o 
   1   7  18      288.13     -123.19    185.16 o 
   4   7  18      353.26      394.57    145.29 o 
   7   7  18       33.65       57.74    170.18 o 
 -13   8  18      358.00      404.88    265.54 o 
 -10   8  18      106.85      150.39    170.48 o 
  -7   8  18     1002.14      899.07    160.17 o 
  -4   8  18       16.02       12.07    154.72 o 
  -1   8  18     1286.02     1439.28    250.29 o 
   2   8  18      442.08      728.87    183.32 o 
   5   8  18      130.34      217.15    208.00 o 
 -15   9  18      551.98      415.04    192.66 o 
 -12   9  18      774.20      829.22    201.89 o 
  -9   9  18       41.11     -121.05    156.99 o 
  -6   9  18        2.26      223.58    165.79 o 
  -3   9  18      480.52      559.60    170.90 o 
   0   9  18     1888.92     1706.08    269.56 o 
   3   9  18       34.18       31.09    232.92 o 
   6   9  18     1885.88     1915.74    207.25 o 
 -14  10  18      580.30      866.10    282.25 o 
 -11  10  18       66.83      145.05    260.24 o 
  -8  10  18      494.57      971.65    258.59 o 
  -5  10  18      508.00      688.53    180.25 o 
  -2  10  18      824.99     1287.90    253.84 o 
   1  10  18      132.97      -36.44    152.01 o 
   4  10  18     1407.34     1429.84    286.69 o 
 -13  11  18       35.03      394.36    226.48 o 
 -10  11  18      567.20      692.24    233.61 o 
  -7  11  18     1056.09     1085.63    233.70 o 
  -4  11  18     1494.67     1921.88    225.91 o 
  -1  11  18      352.79      349.41    223.60 o 
   2  11  18      201.93      398.14    196.12 o 
 -12  12  18       96.97      -15.51    220.05 o 
  -9  12  18       10.03       61.84    201.54 o 
  -6  12  18       98.39      -49.96    203.62 o 
  -3  12  18       12.54       83.99    212.16 o 
   0  12  18      198.70      353.07    235.13 o 
 -11  13  18     1314.54     1420.69    287.00 o 
  -8  13  18       33.89      -34.15    214.78 o 
  -5  13  18      252.37      333.40    224.39 o 
  -2  13  18       17.29       10.55    225.16 o 
 -10  14  18      271.54      487.27    250.14 o 
  -7  14  18     1582.15     1437.40    229.64 o 
  -4  14  18      361.41      132.90    240.87 o 
  -9  15  18      156.08      205.06    283.70 o 
  -6  15  18       67.21      134.90    190.18 o 
  -1   1  19     1506.37     1713.35    108.87 o 
  -3   2  19      533.00      829.40    114.37 o 
   0   2  19     3725.35     3919.99    152.72 o 
  -5   3  19     1400.12     1594.23    147.00 o 
  -2   3  19       60.88      -12.43    103.59 o 
   1   3  19       15.41       -0.83     93.44 o 
  -7   4  19      433.70      522.02    128.90 o 
  -4   4  19       18.01      -12.86    118.23 o 
  -1   4  19        6.75      103.05    125.79 o 
   2   4  19       24.23      152.48    112.45 o 
  -9   5  19      295.91      332.06    134.88 o 
  -6   5  19      719.20      785.93    149.30 o 
  -3   5  19       68.38      156.04    131.18 o 
   0   5  19        9.21     -174.16    116.11 o 
   3   5  19       20.28      -33.69    117.28 o 
 -11   6  19      386.56      642.38    180.73 o 
  -8   6  19      683.81      580.47    172.34 o 
  -5   6  19       64.92       38.25    127.93 o 
  -2   6  19        4.27       35.67    163.79 o 
   1   6  19       13.68     -114.03    148.39 o 
   4   6  19      291.80      415.20    132.26 o 
 -13   7  19        5.42      -16.57    177.88 o 
 -10   7  19      688.65      488.10    176.65 o 
  -7   7  19     1332.88     1481.29    206.56 o 
  -4   7  19      425.77      376.36    151.54 o 
  -1   7  19       58.33     -150.26    191.33 o 
   2   7  19       74.39      397.68    165.39 o 
   5   7  19      101.70     -130.31    144.08 o 
 -12   8  19      380.84       26.47    184.95 o 
  -9   8  19        1.67     -153.59    152.95 o 
  -6   8  19      506.67      486.55    148.98 o 
  -3   8  19      269.13      229.55    162.05 o 
   0   8  19     1089.79     1126.43    252.01 o 
   3   8  19      397.20      365.65    222.71 o 
 -11   9  19     1112.39     1197.12    215.32 o 
  -8   9  19       62.13      102.89    163.78 o 
  -5   9  19      164.45      310.61    174.99 o 
  -2   9  19      537.21      702.10    492.08 o 
   1   9  19       11.99      114.49    169.48 o 
   4   9  19      859.99      952.90    212.37 o 
 -13  10  19      155.74      216.97    193.95 o 
 -10  10  19      630.07      868.57    391.65 o 
  -7  10  19      460.35      777.08    363.05 o 
  -4  10  19      490.25      592.33    184.83 o 
  -1  10  19        3.16      -25.11    216.58 o 
   2  10  19      460.09      185.99    175.02 o 
 -12  11  19      786.81      771.19    253.69 o 
  -9  11  19      320.50      402.98    214.61 o 
  -6  11  19      552.76      418.14    187.23 o 
  -3  11  19      350.02      491.34    539.78 o 
   0  11  19      694.98      651.00    258.90 o 
 -11  12  19        5.98     -146.47    346.46 o 
  -8  12  19       76.11      292.56    259.50 o 
  -5  12  19       43.17      243.01    189.11 o 
  -2  12  19      329.33      412.68    421.78 o 
 -10  13  19      302.65      568.46    242.72 o 
  -7  13  19       61.65      454.14    203.06 o 
  -4  13  19      373.00      934.10    277.34 o 
   0   1  20     4729.10     4529.50    147.73 o 
  -2   2  20      625.64      360.23    118.90 o 
   1   2  20        3.35      102.70    109.63 o 
  -4   3  20       29.79      -25.19    109.87 o 
  -1   3  20       39.54      199.89    111.42 o 
   2   3  20      334.37      606.10    127.19 o 
  -6   4  20        3.33      112.35    131.22 o 
  -3   4  20      557.07      562.68    138.46 o 
   0   4  20      117.44      202.06    128.14 o 
   3   4  20      354.18      417.85    129.14 o 
  -8   5  20      317.93      412.50    149.03 o 
  -5   5  20      422.94      721.33    148.30 o 
  -2   5  20       35.37      315.70    145.86 o 
   1   5  20       48.81      205.67    161.79 o 
   4   5  20      982.56      947.83    154.03 o 
 -10   6  20      529.76      602.82    161.91 o 
  -7   6  20      687.07      753.05    184.09 o 
  -4   6  20       66.26       37.73    211.63 o 
  -1   6  20       64.25      539.51    217.30 o 
   2   6  20     1231.14     1527.37    213.32 o 
   5   6  20        1.81     -224.02    235.54 o 
  -9   7  20        2.70      179.20    147.79 o 
  -6   7  20       88.44      154.21    142.68 o 
  -3   7  20        7.54       60.22    310.07 o 
   0   7  20       36.80      128.84    216.61 o 
   3   7  20      364.77      263.26    180.24 o 
 -11   8  20      794.39      976.35    206.37 o 
  -8   8  20     1300.43     1687.28    195.01 o 
  -5   8  20      128.79      387.93    273.69 o 
  -2   8  20      276.15      769.04    439.35 o 
   1   8  20      124.43      115.09    170.52 o 
 -10   9  20        1.85      119.01    179.93 o 
  -7   9  20      479.86      585.27    185.79 o 
  -4   9  20      113.98      156.75    168.37 o 
  -1   9  20      253.27      590.70    242.26 o 
   2   9  20      212.95       56.78    176.50 o 
  -9  10  20        3.89      238.55    189.75 o 
  -6  10  20       43.59      121.27    177.89 o 
  -3  10  20      851.40     1198.26    273.78 o 
   0  10  20        9.78       53.94    182.36 o 
  -8  11  20      202.21      466.07    193.20 o 
  -5  11  20       55.14      191.18    184.51 o 
  -2  11  20       14.17       18.57    236.09 o 
  -7  12  20      278.69      758.20    326.38 o 
   0   0  21     1858.04     1261.89    176.94 o 
   1   1  21      580.21      651.97    127.98 o 
  -1   2  21     1394.90     2106.45    143.04 o 
   2   2  21       39.78      -39.13    112.80 o 
  -3   3  21      454.21      507.41    140.98 o 
   0   3  21      267.67       88.07    135.17 o 
   3   3  21      262.64      257.91    129.75 o 
  -5   4  21      136.99      399.13    142.32 o 
  -2   4  21       56.22       22.25    150.85 o 
   1   4  21      105.69      170.02    162.24 o 
   4   4  21      424.10      450.09    142.82 o 
  -7   5  21      261.36      184.60    143.52 o 
  -4   5  21       63.47      245.89    137.81 o 
  -1   5  21      100.79     -216.22    200.39 o 
   2   5  21      456.32      578.06    184.59 o 
  -9   6  21       27.03       45.01    174.61 o 
  -6   6  21      450.23      594.76    158.03 o 
  -3   6  21      215.72      316.97    144.65 o 
   0   6  21       78.60       81.07    165.74 o 
   3   6  21       24.06      207.06    181.63 o 
  -8   7  21      308.13      348.74    205.04 o 
  -5   7  21       25.60       39.11    140.72 o 
  -2   7  21      177.03      191.32    223.76 o 
   1   7  21       33.00      151.06    177.16 o 
  -7   8  21      597.58      761.36    223.76 o 
  -4   8  21      257.90      597.79    187.25 o 
  -1   8  21       18.99      453.59    293.74 o 
  -6   9  21      421.51      260.01    181.68 o 
  -3   9  21       94.92      127.92    223.18 o 
  -1   1  22      450.29      306.08    147.79 o 
  -3   2  22        3.94      189.27    137.15 o 
   0   2  22      889.84      614.71    152.22 o 
  -5   3  22       17.00      279.08    144.06 o 
  -2   3  22       88.73      323.98    137.83 o 
   1   3  22      720.50     1140.10    169.83 o 
  -4   4  22       92.07      322.76    145.46 o 
  -1   4  22      277.76      508.60    171.37 o 
   2   4  22      272.47      458.28    238.20 o 
  -6   5  22       83.56      105.44    266.12 o 
  -3   5  22        5.64       89.08    142.71 o 
   0   5  22      213.19      476.75    179.68 o 
  -5   6  22       55.60      301.27    261.10 o 
  -2   6  22      151.93      437.15    253.57 o 
                                                 
